# Supplementary material for: Preliminary Multi-Omics Insights into Green Alternatives to Antibiotics: Effects of Pulsatilla chinensis, Acer truncatum, and Clostridium butyricum on Gut Health and Metabolic Regulation in Chickens
Source: Animals (Basel). 2025 Apr 29;15(9):1262. doi: 10.3390/ani15091262 (PMC12071075; doi:10.3390/ani15091262)
Supplement: Supplementary file 1 [file animals-15-01262-s001.zip]

Archive with 3 entries (3 files):
- Fig S1.pdf
- Fig S2.pdf
- TableS.xlsx
