# Supplementary material for: Preliminary Multi-Omics Insights into Green Alternatives to Antibiotics: Effects of Pulsatilla chinensis, Acer truncatum, and Clostridium butyricum on Gut Health and Metabolic Regulation in Chickens
Source: Animals (Basel). 2025 Apr 29;15(9):1262. doi: 10.3390/ani15091262 (PMC12071075; doi:10.3390/ani15091262)
Supplement: Supplementary file 1 [file animals-15-01262-s001.zip › TableS.xlsx]

## Sheet: TableS1
Table S1 Slaughter Performance Measurement
a
Sample ID	Additive	body slant length (cm)	keel length (cm)	chest depth (cm)	chest width (cm)	tibia length (cm)	tibia circumference (cm)	live body weight (kg)	breast muscle weight (g)	leg muscle weight (g)
1-1	UT	24	18	8.434	6.889	10.5	6.6	3.55	316.72	677.795
1-2	UT	24	18.7	7.607	6.595	9.5	5.5	3.5	248.86	NA
1-3	UT	24.4	16	6.832	6.967	9.2	5	3.05	213.4	564.775
1-4	UT	25.8	19	8.564	6	10	5.7	3.6	268.22	727.786
1-5	UT	26.5	19.5	6.47	6.788	10.6	5.7	3.35	397.48	741.13
1-6	UT	23.5	21	6.39	6.59	10.6	6.5	3.51	326.59	847.89
2-1	PT	25.5	19	7.496	7.36	10.8	5	3.38	281.35	653.35
2-2	PT	27.6	19.8	7.39	6.95	9.8	4.7	3.49	275.64	828.78
2-3	PT	27.5	21	6.629	6.525	10	5.5	3.27	284.48	757.3
2-4	PT	30.5	19.2	7.259	6.847	9.8	6	3.78	289.71	830.45
2-5	PT	28.8	19.6	7.4	6.56	9.3	5.5	3.64	358.99	896.3
2-6	PT	31	18.4	7.439	6.577	9	5	3.48	258.54	786.9
3-1	AT	30.8	20	7.22	8.51	9.6	5.5	3.74	363.81	873.47
3-2	AT	28.4	20.4	6.5	6.44	10.5	6	4.02	344.66	871.74
3-3	AT	26.1	21	7.61	8.29	9.2	5.6	3.78	407.09	786.98
3-4	AT	29.5	20.5	7.18	6.596	10.5	5.8	3.62	339.12	855.98
3-5	AT	26.5	23.8	8.014	7.81	9.5	5.5	3.71	345.84	769.4
3-6	AT	28.8	21.8	8.536	8.3	10	5.7	3.85	411	825.63
3-7	AT	30.3	21.5	7.2	7.89	10.8	6	4.4	389.95	NA
4-1	CB	32.6	21.5	7.317	7.659	11.5	5.9	4.4	363.43	993.66
4-2	CB	27	20	7.906	7.569	10.5	5.8	4	317.69	836.4
4-3	CB	32	22.4	7.139	7.52	10.2	5.8	3.8	338.87	845.56
4-4	CB	29	22.3	7.606	7.884	10.2	5.8	4.15	427.48	970.57
4-5	CB	30	22	7.71	8.18	10.2	5.3	3.85	NA	NA
4-6	CB	31.5	22	7.492	7.59	9.8	5.6	3.85	349.41	727.39
4-7	CB	31.8	22	8.4	7.09	11	5.7	4.1	381	986.17
b
		N	Mean	Standard Deviation	Standard Error	95% Confidence Interval for Mean		Minimum Value
						Lower Bound	Upper Bound
Keel length	1	6	18.7	1.66132	0.67823	16.9565	20.4435	16
	2	6	19.5	0.88318	0.36056	18.5732	20.4268	18.4
	3	7	21.2857	1.27597	0.48227	20.1056	22.4658	20
	4	7	21.7429	0.82028	0.31004	20.9842	22.5015	20
	total	26	20.4	1.69493	0.3324	19.7154	21.0846	16
Breast depth	1	6	7.3828	0.96672	0.39466	6.3683	8.3973	6.39
	2	6	7.2688	0.32309	0.1319	6.9298	7.6079	6.63
	3	7	7.4657	0.65982	0.24939	6.8555	8.0759	6.5
	4	7	7.6529	0.41443	0.15664	7.2696	8.0361	7.14
	total	26	7.4515	0.61159	0.11994	7.2045	7.6986	6.39
Tibia circumference	1	6	5.8333	0.6121	0.24989	5.191	6.4757	5
	2	6	5.2833	0.47081	0.19221	4.7892	5.7774	4.7
	3	7	5.7286	0.21381	0.08081	5.5308	5.9263	5.5
	4	7	5.7	0.2	0.07559	5.515	5.885	5.3
	total	26	5.6423	0.42725	0.08379	5.4697	5.8149	4.7
Body weight	1	6	3.4267	0.20265	0.08273	3.214	3.6393	3.05
	2	6	3.5067	0.18195	0.07428	3.3157	3.6976	3.27
	3	7	3.8743	0.26356	0.09961	3.6305	4.118	3.62
	4	7	4.0214	0.21381	0.08081	3.8237	4.2192	3.8
	total	26	3.7258	0.32576	0.06389	3.5942	3.8573	3.05
Tibia length	1	6	10.0667	0.60553	0.24721	9.4312	10.7021	9.2
	2	6	9.7833	0.62102	0.25353	9.1316	10.4351	9
	3	7	10.0143	0.60396	0.22827	9.4557	10.5729	9.2
	4	7	10.4857	0.57859	0.21869	9.9506	11.0208	9.8
	total	26	10.1	0.62161	0.12191	9.8489	10.3511	9
Body slant length	1	6	24.7	1.17983	0.48166	23.4618	25.9382	23.5
	2	6	28.4833	2.05662	0.83961	26.325	30.6416	25.5
	3	7	28.6286	1.79231	0.67743	26.971	30.2862	26.1
	4	7	30.5571	2.00321	0.75714	28.7045	32.4098	27
	total	26	28.2077	2.72484	0.53438	27.1071	29.3083	23.5
Breast width	1	6	6.6382	0.34783	0.142	6.2731	7.0032	6
	2	6	6.8032	0.32286	0.13181	6.4643	7.142	6.53
	3	7	7.6909	0.83847	0.31691	6.9154	8.4663	6.44
	4	7	7.6417	0.33564	0.12686	7.3313	7.9521	7.09
	total	26	7.2298	0.68959	0.13524	6.9513	7.5084	6

## Sheet: TableS2
Table S2 Summary of RNA-Seq Raw Data
Sample	Sequencing Platform	Raw_Read_Number	Raw_Bases	Raw_Q30_number	Raw_N_rate	Raw_Q20_rate	Raw_Q30_rate
AT_1	NovaSeq	49549714	7482006814	7109905125	0.002928	97.27	95.03
AT_2	NovaSeq	47032722	7101941022	6764704602	0.002808	97.39	95.25
AT_3	NovaSeq	53958862	8147788162	7768723267	0.00293	97.43	95.35
AT_4	NovaSeq	50139892	7571123692	7226427398	0.002917	97.49	95.45
AT_5	NovaSeq	47305762	7143170062	6806751135	0.002941	97.4	95.29
AT_6	NovaSeq	44349470	6696769970	6384438736	0.002927	97.43	95.34
AT_7	NovaSeq	43912082	6630724382	6325784704	0.002932	97.46	95.4
UT_1	NovaSeq	50610764	7642225364	7286876008	0.002913	97.44	95.35
UT_2	NovaSeq	49234358	7434388058	7095567609	0.002913	97.49	95.44
UT_3	NovaSeq	42772182	6458599482	6146973073	0.002866	97.34	95.18
UT_4	NovaSeq	41421894	6254705994	5960230440	0.002945	97.39	95.29
UT_5	NovaSeq	46055918	6954443618	6606687276	0.004002	97.47	95
UT_6	NovaSeq	41439398	6257349098	5967411189	0.002919	97.45	95.37
CB_1	NovaSeq	48744766	7360459666	7017367900	0.002942	97.43	95.34
CB_2	NovaSeq	49845256	7526633656	7183741754	0.002969	97.47	95.44
CB_3	NovaSeq	52461854	7921739954	7562706934	0.002891	97.52	95.47
CB_4	NovaSeq	54773002	8270723302	7887372535	0.002945	97.45	95.36
CB_5	NovaSeq	54074230	8165208730	7784700472	0.00289	97.43	95.34
CB_6	NovaSeq	53731726	8113490626	7727744903	0.002936	97.38	95.25
CB_7	NovaSeq	48151226	7270835126	6938700428	0.002905	97.49	95.43
PT_1	NovaSeq	45694396	6899853796	6579213111	0.002918	97.42	95.35
PT_2	NovaSeq	50459190	7619337690	7278356115	0.002916	97.53	95.52
PT_3	NovaSeq	43654960	6591898960	6296432718	0.002914	97.53	95.52
PT_4	NovaSeq	50018322	7552766622	7196188472	0.002919	97.39	95.28
PT_5	NovaSeq	56416618	8518909318	8145526245	0.002905	97.59	95.62
PT_6	NovaSeq	48007192	7249085992	6905830022	0.002904	97.39	95.26

## Sheet: TableS3
Table S3 Differential Gene Expression Analysis Results
id	baseMean	baseMean_UT	baseMean_PT	foldChange(PT/UT)(PT/UT)	log2FoldChange	pval	padj	Regulation	Chromosome	Start Site	End Site	Direction	Length	Name	GO	KEGG	EC	eggNOG Class	eggNOG	Description	Entrez_geneID	UniProtAC	BP	CC	MF	Pathway
ENSGALG00000033432	12.5573	20.6522	4.4623	0.216069	-2.21044	1.74971e-05	0.280916	Down Regulation	1	81203444	81204741	+	1298	NHLH2	GO:0000785;GO:0000977;GO:0000978;GO:0000981;GO:0001228;GO:0006357;GO:0006915;GO:0007422;GO:0007617;GO:0008584;GO:0021535;GO:0021888;GO:0042698;GO:0045944;GO:0046983;GO:0060179;GO:0061629;GO:0061629;GO:1990837;	-	-	-	-	nescient helix-loop-helix 2 [Source:NCBI gene;Acc:395578]	-	-	GO:0006357//regulation of transcription by RNA polymerase II;GO:0006915//apoptotic process;GO:0007422//peripheral nervous system development;GO:0007617//mating behavior;GO:0008584//male gonad development;GO:0021535//cell migration in hindbrain;GO:0021888//hypothalamus gonadotrophin-releasing hormone neuron development;GO:0042698//ovulation cycle;GO:0045944//positive regulation of transcription by…	GO:0000785//chromatin;	GO:0000977//RNA polymerase II transcription regulatory region sequence-specific DNA binding;GO:0000978//RNA polymerase II cis-regulatory region sequence-specific DNA binding;GO:0000981//DNA-binding transcription factor activity, RNA polymerase II-specific;GO:0001228//DNA-binding transcription activator activity, RNA polymerase II-specific;GO:0046983//protein dimerization activity;GO:0061629//RNA …	-
ENSGALG00000050408	3.60944	0.332521	6.88636	20.7096	4.37223	0.0002099	1	Up Regulation	31	3811868	3813723	-	1362	-	GO:0016020;GO:0016021;	-	-	-	-	-	-	-	-	GO:0016020//membrane;GO:0016021//integral component of membrane;	-	-
ENSGALG00000033883	52.0643	72.2923	31.8364	0.440385	-1.18316	0.000315352	1	Down Regulation	4	71575850	71827560	-	3902	PCDH7	GO:0005509;GO:0005886;GO:0005886;GO:0007155;GO:0007156;GO:0016020;GO:0005509;GO:0005886;GO:0007155;GO:0007156;GO:0016020;GO:0005509;GO:0005886;GO:0007155;GO:0007156;GO:0016020;	-	-	-	-	protocadherin 7 [Source:NCBI gene;Acc:422797]	-	-	GO:0007155//cell adhesion;GO:0007156//homophilic cell adhesion via plasma membrane adhesion molecules;GO:0007155//cell adhesion;GO:0007156//homophilic cell adhesion via plasma membrane adhesion molecules;GO:0007155//cell adhesion;GO:0007156//homophilic cell adhesion via plasma membrane adhesion molecules;	GO:0005886//plasma membrane;GO:0005886//plasma membrane;GO:0016020//membrane;GO:0005886//plasma membrane;GO:0016020//membrane;GO:0005886//plasma membrane;GO:0016020//membrane;	GO:0005509//calcium ion binding;GO:0005509//calcium ion binding;GO:0005509//calcium ion binding;	-
ENSGALG00000005521	3308.41	4195	2421.81	0.577309	-0.792583	0.000666337	1	Down Regulation	9	5655084	5680030	-	5829	PER2	GO:0005515;GO:0005634;GO:0005654;GO:0005829;GO:0005515;	K02633	-	T;K	KOG3753;38BUR;3BCTB;3CT0F;480GN;4969C;4GU13	period circadian clock 2 [Source:NCBI gene;Acc:374116]	374116	Q8QGQ8	-	GO:0005634//nucleus;GO:0005654//nucleoplasm;GO:0005829//cytosol;	GO:0005515//protein binding;GO:0005515//protein binding;	-
ENSGALG00000034346	1133.25	1454.07	812.433	0.558731	-0.839774	0.000954556	1	Down Regulation	2	117729843	117755436	+	2918	RDH10	GO:0001656;GO:0002138;GO:0002138;GO:0002138;GO:0004745;GO:0004745;GO:0005737;GO:0005789;GO:0005811;GO:0007601;GO:0008406;GO:0009887;GO:0014032;GO:0016020;GO:0016020;GO:0016021;GO:0016491;GO:0016491;GO:0016491;GO:0016616;GO:0031076;GO:0035115;GO:0042572;GO:0042572;GO:0042574;GO:0043231;GO:0043583;GO:0043584;GO:0048568;GO:0048703;GO:0052650;GO:0052650;GO:0052650;GO:0052650;GO:0060431;GO:0060449;GO:…	K11151	EC:1.1.1.-	-	-	retinol dehydrogenase 10 (all-trans) [Source:NCBI gene;Acc:420183]	420183	A0A1D5PLZ3	GO:0001656//metanephros development;GO:0002138//retinoic acid biosynthetic process;GO:0002138//retinoic acid biosynthetic process;GO:0002138//retinoic acid biosynthetic process;GO:0007601//visual perception;GO:0008406//gonad development;GO:0009887//animal organ morphogenesis;GO:0014032//neural crest cell development;GO:0031076//embryonic camera-type eye development;GO:0035115//embryonic forelimb …	GO:0005737//cytoplasm;GO:0005789//endoplasmic reticulum membrane;GO:0005811//lipid droplet;GO:0016020//membrane;GO:0016020//membrane;GO:0016021//integral component of membrane;GO:0043231//intracellular membrane-bounded organelle;	GO:0004745//NAD-retinol dehydrogenase activity;GO:0004745//NAD-retinol dehydrogenase activity;GO:0016491//oxidoreductase activity;GO:0016491//oxidoreductase activity;GO:0016491//oxidoreductase activity;GO:0016616//oxidoreductase activity, acting on the CH-OH group of donors, NAD or NADP as acceptor;GO:0052650//NADP-retinol dehydrogenase activity;GO:0052650//NADP-retinol dehydrogenase activity;GO:…	ko00830(Retinol metabolism)
ENSGALG00000009497	67.8271	89.4224	46.2317	0.517003	-0.951754	0.0014038	1	Down Regulation	1	28630010	28633253	-	2161	AVPR2	GO:0004930;GO:0005000;GO:0007186;GO:0016021;	K04228	-	T;O	KOG3656;38D8B;3BHKH;3D15I;481P9;4966N;4GKEZ	arginine vasopressin receptor 2 [Source:NCBI gene;Acc:427860]	427860	Q9PTN7	GO:0007186//G protein-coupled receptor signaling pathway;	GO:0016021//integral component of membrane;	GO:0004930//G protein-coupled receptor activity;GO:0005000//vasopressin receptor activity;	ko04080(Neuroactive ligand-receptor interaction)
ENSGALG00000006565	186.004	256.385	115.623	0.450977	-1.14888	0.00172053	1	Down Regulation	15	8663295	8688492	-	2957	-	GO:0006751;GO:0036374;GO:0006751;GO:0036374;GO:0002682;GO:0006750;GO:0006751;GO:0007283;GO:0019344;GO:0031982;GO:0036374;GO:0050727;GO:0006751;GO:0036374;GO:0006751;GO:0036374;	K18592	-	E	KOG2410;38EE0;3B9HX;3CZXS;484WE;495U5;4GQTU	gamma-glutamyltransferase 2 [Source:NCBI gene;Acc:416945]	416945	-	GO:0006751//glutathione catabolic process;GO:0006751//glutathione catabolic process;GO:0002682//regulation of immune system process;GO:0006750//glutathione biosynthetic process;GO:0006751//glutathione catabolic process;GO:0007283//spermatogenesis;GO:0019344//cysteine biosynthetic process;GO:0050727//regulation of inflammatory response;GO:0006751//glutathione catabolic process;GO:0006751//glutathi…	GO:0031982//vesicle;	GO:0036374//glutathione hydrolase activity;GO:0036374//glutathione hydrolase activity;GO:0036374//glutathione hydrolase activity;GO:0036374//glutathione hydrolase activity;GO:0036374//glutathione hydrolase activity;	ko00590(Arachidonic acid metabolism);ko00480(Glutathione metabolism);ko00430(Taurine and hypotaurine metabolism)
ENSGALG00000011287	6.38838	10.5148	2.26195	0.21512	-2.21679	0.00177599	1	Down Regulation	3	41935664	41943728	-	1757	SULT	GO:0008146;	K22523	EC:2.8.2.-	-	-	sulfotransferase [Source:NCBI gene;Acc:395933]	395933	O57338	-	-	GO:0008146//sulfotransferase activity;	-
ENSGALG00000040880	64.7919	85.2336	44.3502	0.520337	-0.942483	0.0018688	1	Down Regulation	20	10803308	10815864	-	456	EDN3	GO:0001755;GO:0002690;GO:0003100;GO:0005179;GO:0005576;GO:0005615;GO:0006874;GO:0007166;GO:0007411;GO:0008284;GO:0008284;GO:0010460;GO:0010468;GO:0010961;GO:0014826;GO:0019229;GO:0030072;GO:0030182;GO:0030318;GO:0030334;GO:0030593;GO:0031175;GO:0031708;GO:0042310;GO:0043406;GO:0045597;GO:0045840;GO:0046887;GO:0048016;GO:0048070;GO:0048675;GO:1901381;	-	-	-	-	endothelin 3 [Source:NCBI gene;Acc:768509]	-	-	GO:0001755//neural crest cell migration;GO:0002690//positive regulation of leukocyte chemotaxis;GO:0003100//regulation of systemic arterial blood pressure by endothelin;GO:0006874//cellular calcium ion homeostasis;GO:0007166//cell surface receptor signaling pathway;GO:0007411//axon guidance;GO:0008284//positive regulation of cell population proliferation;GO:0008284//positive regulation of cell po…	GO:0005576//extracellular region;GO:0005615//extracellular space;	GO:0005179//hormone activity;GO:0031708//endothelin B receptor binding;	-
ENSGALG00000043234	458.913	665.622	252.205	0.378901	-1.40011	0.00208851	1	Down Regulation	14	12510348	12511196	+	597	HBA1	GO:0004601;GO:0005344;GO:0005344;GO:0005506;GO:0005506;GO:0005615;GO:0005833;GO:0005833;GO:0005833;GO:0015671;GO:0015671;GO:0015671;GO:0019825;GO:0019825;GO:0019825;GO:0020037;GO:0020037;GO:0020037;GO:0031720;GO:0031838;GO:0042744;GO:0043177;GO:0046872;GO:0098869;	K13822	-	-	-	hemoglobin subunit alpha 1 [Source:NCBI gene;Acc:416652]	416652	P01994	GO:0015671//oxygen transport;GO:0015671//oxygen transport;GO:0015671//oxygen transport;GO:0042744//hydrogen peroxide catabolic process;GO:0098869//cellular oxidant detoxification;	GO:0005615//extracellular space;GO:0005833//hemoglobin complex;GO:0005833//hemoglobin complex;GO:0005833//hemoglobin complex;GO:0031838//haptoglobin-hemoglobin complex;	GO:0004601//peroxidase activity;GO:0005344//oxygen carrier activity;GO:0005344//oxygen carrier activity;GO:0005506//iron ion binding;GO:0005506//iron ion binding;GO:0019825//oxygen binding;GO:0019825//oxygen binding;GO:0019825//oxygen binding;GO:0020037//heme binding;GO:0020037//heme binding;GO:0020037//heme binding;GO:0031720//haptoglobin binding;GO:0043177//organic acid binding;GO:0046872//meta…	-
ENSGALG00000015627	142.364	183.65	101.078	0.550385	-0.861487	0.00215297	1	Down Regulation	Z	62725137	62818255	+	2644	HAPLN1	GO:0001501;GO:0005540;GO:0005540;GO:0005540;GO:0005576;GO:0007155;GO:0007155;GO:0007417;GO:0031012;GO:0001501;GO:0005540;GO:0005540;GO:0005540;GO:0005576;GO:0007155;GO:0007155;GO:0007417;GO:0031012;GO:0001501;GO:0005540;GO:0005540;GO:0005540;GO:0005576;GO:0007155;GO:0007155;GO:0007417;GO:0031012;GO:0001501;GO:0005540;GO:0005540;GO:0005540;GO:0005576;GO:0007155;GO:0007155;GO:0007417;GO:0031012;GO:…	K06848	-	-	-	hyaluronan and proteoglycan link protein 1 [Source:NCBI gene;Acc:396475]	396475	P07354	GO:0001501//skeletal system development;GO:0007155//cell adhesion;GO:0007155//cell adhesion;GO:0007417//central nervous system development;GO:0001501//skeletal system development;GO:0007155//cell adhesion;GO:0007155//cell adhesion;GO:0007417//central nervous system development;GO:0001501//skeletal system development;GO:0007155//cell adhesion;GO:0007155//cell adhesion;GO:0007417//central nervous s…	GO:0005576//extracellular region;GO:0031012//extracellular matrix;GO:0005576//extracellular region;GO:0031012//extracellular matrix;GO:0005576//extracellular region;GO:0031012//extracellular matrix;GO:0005576//extracellular region;GO:0031012//extracellular matrix;GO:0031012//extracellular matrix;GO:0045202//synapse;	GO:0005540//hyaluronic acid binding;GO:0005540//hyaluronic acid binding;GO:0005540//hyaluronic acid binding;GO:0005540//hyaluronic acid binding;GO:0005540//hyaluronic acid binding;GO:0005540//hyaluronic acid binding;GO:0005540//hyaluronic acid binding;GO:0005540//hyaluronic acid binding;GO:0005540//hyaluronic acid binding;GO:0005540//hyaluronic acid binding;GO:0005540//hyaluronic acid binding;GO:…	-
ENSGALG00000005214	82.4026	110.031	54.7746	0.497812	-1.00633	0.00237378	1	Down Regulation	11	11336170	11351377	+	2369	TERB1	GO:0000781;GO:0005637;GO:0007129;GO:0045141;GO:0070187;GO:0070197;GO:0070197;	-	-	S;K	2QQER;38DQ8;3BIQM;3CZH3;4869Q;48Z5K;4GTU3	telomere repeat binding bouquet formation protein 1 [Source:NCBI gene;Acc:769532]	769532	-	GO:0007129//homologous chromosome pairing at meiosis;GO:0045141//meiotic telomere clustering;GO:0070197//meiotic attachment of telomere to nuclear envelope;GO:0070197//meiotic attachment of telomere to nuclear envelope;	GO:0000781//chromosome, telomeric region;GO:0005637//nuclear inner membrane;GO:0070187//shelterin complex;	-	-
ENSGALG00000047682	2.46916	4.64501	0.2933	0.0631431	-3.98523	0.00258867	1	Down Regulation	W	1487942	1489963	-	2022	-	GO:0003676;GO:0003676;GO:0004190;GO:0004190;GO:0004523;GO:0004523;GO:0006508;GO:0006508;GO:0016787;GO:0044260;GO:0046718;GO:0046872;GO:0090502;	-	-	-	-	-	-	-	GO:0006508//proteolysis;GO:0006508//proteolysis;GO:0044260//cellular macromolecule metabolic process;GO:0046718//viral entry into host cell;GO:0090502//RNA phosphodiester bond hydrolysis, endonucleolytic;	-	GO:0003676//nucleic acid binding;GO:0003676//nucleic acid binding;GO:0004190//aspartic-type endopeptidase activity;GO:0004190//aspartic-type endopeptidase activity;GO:0004523//RNA-DNA hybrid ribonuclease activity;GO:0004523//RNA-DNA hybrid ribonuclease activity;GO:0016787//hydrolase activity;GO:0046872//metal ion binding;	-
ENSGALG00000016228	44.5155	65.3139	23.7171	0.363124	-1.46146	0.00274141	1	Down Regulation	1	113301915	113303342	-	1428	NYX	GO:0005515;GO:0005615;GO:0007601;GO:0031012;	-	-	T;K;L	KOG4237;38WRD;3BHWS;3D0NB;48CI2;48V5M;4GJVX	nyctalopin [Source:HGNC Symbol;Acc:HGNC:8082]	-	-	GO:0007601//visual perception;	GO:0005615//extracellular space;GO:0031012//extracellular matrix;	GO:0005515//protein binding;	-
ENSGALG00000036189	1117.53	1427.68	807.392	0.565529	-0.822328	0.00298036	1	Down Regulation	3	88592498	88638346	+	2921	ANGPT2	GO:0001525;GO:0001525;GO:0001525;GO:0005102;GO:0005615;GO:0005615;GO:0010467;GO:0010812;GO:0016525;GO:0030154;GO:0030971;GO:0030971;GO:0030971;GO:0030971;GO:0043537;GO:0048014;GO:0048014;GO:0048514;GO:0050928;GO:0062023;GO:0030971;	K05466	-	-	-	angiopoietin 2 [Source:NCBI gene;Acc:395610]	395610	Q9PU54	GO:0001525//angiogenesis;GO:0001525//angiogenesis;GO:0001525//angiogenesis;GO:0010467//gene expression;GO:0010812//negative regulation of cell-substrate adhesion;GO:0016525//negative regulation of angiogenesis;GO:0030154//cell differentiation;GO:0043537//negative regulation of blood vessel endothelial cell migration;GO:0048014//Tie signaling pathway;GO:0048014//Tie signaling pathway;GO:0048514//b…	GO:0005615//extracellular space;GO:0005615//extracellular space;GO:0062023//collagen-containing extracellular matrix;	GO:0005102//signaling receptor binding;GO:0030971//receptor tyrosine kinase binding;GO:0030971//receptor tyrosine kinase binding;GO:0030971//receptor tyrosine kinase binding;GO:0030971//receptor tyrosine kinase binding;GO:0030971//receptor tyrosine kinase binding;	ko04010(MAPK signaling pathway)
ENSGALG00000034975	25.8774	16.0869	35.6678	2.2172	1.14874	0.00359385	1	Up Regulation	17	817872	821031	+	1427	FUT7	GO:0005794;GO:0005802;GO:0006486;GO:0006486;GO:0006672;GO:0008417;GO:0008417;GO:0016020;GO:0017083;GO:0022407;GO:0022409;GO:0045785;GO:0046626;GO:0046920;GO:0060353;GO:1903037;GO:1903236;GO:1904996;	K07635	EC:2.4.1.-	-	-	fucosyltransferase 7 [Source:NCBI gene;Acc:427782]	427782	Q8UWB9	GO:0006486//protein glycosylation;GO:0006486//protein glycosylation;GO:0006672//ceramide metabolic process;GO:0022407//regulation of cell-cell adhesion;GO:0022409//positive regulation of cell-cell adhesion;GO:0045785//positive regulation of cell adhesion;GO:0046626//regulation of insulin receptor signaling pathway;GO:0060353//regulation of cell adhesion molecule production;GO:1903037//regulation …	GO:0005794//Golgi apparatus;GO:0005802//trans-Golgi network;GO:0016020//membrane;	GO:0008417//fucosyltransferase activity;GO:0008417//fucosyltransferase activity;GO:0017083//4-galactosyl-N-acetylglucosaminide 3-alpha-L-fucosyltransferase activity;GO:0046920//alpha-(1->3)-fucosyltransferase activity;	ko00601(Glycosphingolipid biosynthesis - lacto and neolacto series)
ENSGALG00000043984	32.4779	47.8316	17.1241	0.358009	-1.48193	0.00426702	1	Down Regulation	5	24438035	24445469	+	846	-	GO:0004222;GO:0004222;GO:0004222;GO:0004222;GO:0006508;GO:0006508;GO:0006508;GO:0008233;GO:0008237;GO:0008237;GO:0008237;GO:0008270;GO:0008270;GO:0008270;GO:0016787;GO:0046872;	-	-	-	-	-	-	-	GO:0006508//proteolysis;GO:0006508//proteolysis;GO:0006508//proteolysis;	-	GO:0004222//metalloendopeptidase activity;GO:0004222//metalloendopeptidase activity;GO:0004222//metalloendopeptidase activity;GO:0004222//metalloendopeptidase activity;GO:0008233//peptidase activity;GO:0008237//metallopeptidase activity;GO:0008237//metallopeptidase activity;GO:0008237//metallopeptidase activity;GO:0008270//zinc ion binding;GO:0008270//zinc ion binding;GO:0008270//zinc ion binding…	-
ENSGALG00000014178	153.956	193.505	114.407	0.591237	-0.758191	0.00435577	1	Down Regulation	1	68564109	68765156	-	3567	SCUBE1	GO:0005509;GO:0005509;GO:0005615;GO:0005615;GO:0007165;GO:0009897;GO:0009986;GO:0009986;GO:0019897;GO:0042802;GO:0045880;GO:0005509;GO:0005509;GO:0005509;	K24468	-	O;T	KOG1217;38H1E;3BCPX;3CSEI;485RU;494Q3;4GRPP	signal peptide, CUB domain and EGF like domain containing 1 [Source:NCBI gene;Acc:418228]	418228	-	GO:0007165//signal transduction;GO:0045880//positive regulation of smoothened signaling pathway;	GO:0005615//extracellular space;GO:0005615//extracellular space;GO:0009897//external side of plasma membrane;GO:0009986//cell surface;GO:0009986//cell surface;GO:0019897//extrinsic component of plasma membrane;	GO:0005509//calcium ion binding;GO:0005509//calcium ion binding;GO:0042802//identical protein binding;GO:0005509//calcium ion binding;GO:0005509//calcium ion binding;GO:0005509//calcium ion binding;	-
ENSGALG00000011291	888.97	1098.46	679.476	0.61857	-0.692992	0.00480066	1	Down Regulation	2	37152397	37175363	+	2643	NR1D2	GO:0003700;GO:0006355;GO:0008270;GO:0043565;GO:0000122;GO:0000978;GO:0000978;GO:0000987;GO:0001227;GO:0003677;GO:0003700;GO:0003700;GO:0005634;GO:0005634;GO:0005654;GO:0005737;GO:0006355;GO:0006355;GO:0008270;GO:0019216;GO:0042752;GO:0043565;GO:0045892;GO:0045892;GO:0045893;GO:0048512;GO:0050727;GO:0050728;GO:0055088;GO:0097009;GO:1990837;GO:2001014;	K08531	-	K;T	KOG4846;38GHE;3B9EC;3CX0M;486Q6;496VD;4GTQR	nuclear receptor subfamily 1 group D member 2 [Source:NCBI gene;Acc:396125]	396125	A0A1D6UPS4;Q90970	GO:0006355//regulation of transcription, DNA-templated;GO:0000122//negative regulation of transcription by RNA polymerase II;GO:0006355//regulation of transcription, DNA-templated;GO:0006355//regulation of transcription, DNA-templated;GO:0019216//regulation of lipid metabolic process;GO:0042752//regulation of circadian rhythm;GO:0045892//negative regulation of transcription, DNA-templated;GO:0045…	GO:0005634//nucleus;GO:0005634//nucleus;GO:0005654//nucleoplasm;GO:0005737//cytoplasm;	GO:0003700//DNA-binding transcription factor activity;GO:0008270//zinc ion binding;GO:0043565//sequence-specific DNA binding;GO:0000978//RNA polymerase II cis-regulatory region sequence-specific DNA binding;GO:0000978//RNA polymerase II cis-regulatory region sequence-specific DNA binding;GO:0000987//cis-regulatory region sequence-specific DNA binding;GO:0001227//DNA-binding transcription represso…	-
ENSGALG00000016651	46.2487	61.0736	31.4238	0.514523	-0.958691	0.00563523	1	Down Regulation	3	107177930	107186837	+	1869	-	GO:0003824;GO:0006567;GO:0008743;GO:0042802;	K15789	EC:1.1.1.103	G;M	KOG2774;39CSF;3BHBY;3CYGQ;487Z0;48Z50;4GMHM	L-threonine dehydrogenase (pseudogene) [Source:NCBI gene;Acc:422034]	422034	F1NFM2	GO:0006567//threonine catabolic process;	-	GO:0003824//catalytic activity;GO:0008743//L-threonine 3-dehydrogenase activity;GO:0042802//identical protein binding;	ko00260(Glycine, serine and threonine metabolism)
ENSGALG00000011250	14.2273	22.2831	6.17158	0.276962	-1.85224	0.00580103	1	Down Regulation	7	22086695	22105857	-	3660	ASIC4	GO:0005272;GO:0006814;GO:0016020;GO:0001662;GO:0005272;GO:0006814;GO:0016020;	K04831	-	C;P;T	KOG4294;38YI2;3BHB3;3D0Z8;4885U;4908P;4GIQ3	acid sensing ion channel subunit family member 4 [Source:NCBI gene;Acc:769191]	769191	-	GO:0006814//sodium ion transport;GO:0001662//behavioral fear response;GO:0006814//sodium ion transport;	GO:0016020//membrane;GO:0016020//membrane;	GO:0005272//sodium channel activity;GO:0005272//sodium channel activity;	-
ENSGALG00000017405	335.921	411.841	260.002	0.631317	-0.663564	0.00613545	1	Down Regulation	Z	10035819	10086725	-	5311	NPR3	GO:0016021;GO:0016021;GO:0016941;GO:0017046;GO:0031404;GO:0032991;GO:0042277;GO:0042562;GO:0042803;	K12325	-	T	KOG1023;391QS;3BBV6;3CYM4;47ZRU;4965B;4GT91	natriuretic peptide receptor 3 [Source:NCBI gene;Acc:431663]	431663	-	-	GO:0016021//integral component of membrane;GO:0016021//integral component of membrane;GO:0032991//protein-containing complex;	GO:0016941//natriuretic peptide receptor activity;GO:0017046//peptide hormone binding;GO:0031404//chloride ion binding;GO:0042277//peptide binding;GO:0042562//hormone binding;GO:0042803//protein homodimerization activity;	-
ENSGALG00000003594	36.7886	48.7171	24.8601	0.510296	-0.970594	0.0066823	1	Down Regulation	22	2927488	2974857	-	7519	ANK1	GO:0005515;GO:0007165;GO:0005515;GO:0007165;GO:0005515;GO:0007165;GO:0005515;GO:0005886;GO:0006888;GO:0007165;GO:0008093;GO:0009898;GO:0014731;GO:0019899;GO:0019903;GO:0030507;GO:0051117;GO:0072659;GO:0005515;GO:0007165;GO:0005515;GO:0007165;GO:0005515;GO:0007165;GO:0005515;GO:0007165;GO:0005515;GO:0007165;	K10380	-	M;I	KOG4177;38BVK;3BAXI;3CRH5;486B5;490XZ;4GU7T	ankyrin 1 [Source:NCBI gene;Acc:396311]	396311	A0A3Q2UAG0	GO:0007165//signal transduction;GO:0007165//signal transduction;GO:0007165//signal transduction;GO:0006888//endoplasmic reticulum to Golgi vesicle-mediated transport;GO:0007165//signal transduction;GO:0072659//protein localization to plasma membrane;GO:0007165//signal transduction;GO:0007165//signal transduction;GO:0007165//signal transduction;GO:0007165//signal transduction;GO:0007165//signal tr…	GO:0005886//plasma membrane;GO:0009898//cytoplasmic side of plasma membrane;GO:0014731//spectrin-associated cytoskeleton;	GO:0005515//protein binding;GO:0005515//protein binding;GO:0005515//protein binding;GO:0005515//protein binding;GO:0008093//cytoskeletal anchor activity;GO:0019899//enzyme binding;GO:0019903//protein phosphatase binding;GO:0030507//spectrin binding;GO:0051117//ATPase binding;GO:0005515//protein binding;GO:0005515//protein binding;GO:0005515//protein binding;GO:0005515//protein binding;GO:0005515/…	-
ENSGALG00000028759	52.9718	69.0857	36.8578	0.533509	-0.906416	0.00714241	1	Down Regulation	7	34863519	34870762	+	1120	LYPD6B	GO:0030548;GO:0030548;	K25368	-	S	2RXMG;39VK3;3BGTF;3D05M;485GR;497HP;4GPYU	LY6/PLAUR domain containing 6B [Source:NCBI gene;Acc:424310]	424310	-	-	-	GO:0030548//acetylcholine receptor regulator activity;GO:0030548//acetylcholine receptor regulator activity;	ko04080(Neuroactive ligand-receptor interaction)
ENSGALG00000002170	106.11	133.839	78.3802	0.585629	-0.771942	0.00732264	1	Down Regulation	26	3944966	3951972	+	2129	-	GO:0003677;GO:0003700;GO:0004879;GO:0006355;GO:0006629;GO:0008270;GO:0043565;	K08538	-	T;K	KOG3575;39VBS;3BF31;3D190;485BU;48Y2G;4GJRG	bile acid receptor-like [Source:NCBI gene;Acc:419888]	419888	F1NXG6	GO:0006355//regulation of transcription, DNA-templated;GO:0006629//lipid metabolic process;	-	GO:0003677//DNA binding;GO:0003700//DNA-binding transcription factor activity;GO:0004879//nuclear receptor activity;GO:0008270//zinc ion binding;GO:0043565//sequence-specific DNA binding;	-
ENSGALG00000042449	34.4836	60.0194	8.94785	0.149083	-2.74582	0.00766527	1	Down Regulation	KZ626819.1	113827	121489	-	1061	-	-	-	-	-	-	C-type lectin domain family 2 member D2-like [Source:NCBI gene;Acc:769366]	-	-	-	-	-	-
ENSGALG00000007909	45.8898	58.9239	32.8557	0.557595	-0.84271	0.00795739	1	Down Regulation	10	19311292	19369884	+	3483	IQCH	GO:0005515;	K24842	-	S	2QSF3;38EDK;3BGNP;3CTQY;4806Q;496ZD;4GN5Q	IQ motif containing H [Source:NCBI gene;Acc:415554]	415554	-	-	-	GO:0005515//protein binding;	-
ENSGALG00000013402	99.8046	125.189	74.4202	0.594463	-0.750342	0.00797232	1	Down Regulation	2	88971793	89054391	-	2768	AHRR	GO:0006355;GO:0006805;GO:0009410;GO:0046983;GO:0006355;GO:0006805;GO:0009410;GO:0046983;	K09094	-	K	KOG3560;39WAI;3BFB7;3CUZ9;486RV;490M2;4GNJG	aryl-hydrocarbon receptor repressor [Source:NCBI gene;Acc:420989]	420989	E5L8C8	GO:0006355//regulation of transcription, DNA-templated;GO:0006805//xenobiotic metabolic process;GO:0009410//response to xenobiotic stimulus;GO:0006355//regulation of transcription, DNA-templated;GO:0006805//xenobiotic metabolic process;GO:0009410//response to xenobiotic stimulus;	-	GO:0046983//protein dimerization activity;GO:0046983//protein dimerization activity;	-
ENSGALG00000008615	42.6268	30.5679	54.6857	1.78899	0.839147	0.00848452	1	Up Regulation	5	24938602	24952531	-	1677	-	GO:0000166;GO:0004672;GO:0004672;GO:0004713;GO:0004713;GO:0004713;GO:0004714;GO:0004714;GO:0004714;GO:0004714;GO:0004714;GO:0005524;GO:0005524;GO:0005524;GO:0005887;GO:0006468;GO:0006468;GO:0007169;GO:0007169;GO:0007169;GO:0016020;GO:0016020;GO:0016021;GO:0018108;GO:0033674;GO:0042127;GO:0043235;GO:0045664;	K05119	EC:2.7.10.1	L;K;T	KOG1095;38FFY;3BA0F;3CSJG;488HI;48Z3B;4GMWK	-	423216	-	GO:0006468//protein phosphorylation;GO:0006468//protein phosphorylation;GO:0007169//transmembrane receptor protein tyrosine kinase signaling pathway;GO:0007169//transmembrane receptor protein tyrosine kinase signaling pathway;GO:0007169//transmembrane receptor protein tyrosine kinase signaling pathway;GO:0018108//peptidyl-tyrosine phosphorylation;GO:0033674//positive regulation of kinase activity…	GO:0005887//integral component of plasma membrane;GO:0016020//membrane;GO:0016020//membrane;GO:0016021//integral component of membrane;GO:0043235//receptor complex;	GO:0000166//nucleotide binding;GO:0004672//protein kinase activity;GO:0004672//protein kinase activity;GO:0004713//protein tyrosine kinase activity;GO:0004713//protein tyrosine kinase activity;GO:0004713//protein tyrosine kinase activity;GO:0004714//transmembrane receptor protein tyrosine kinase activity;GO:0004714//transmembrane receptor protein tyrosine kinase activity;GO:0004714//transmembrane…	-
ENSGALG00000051205	2.95202	0.688812	5.21524	7.57135	2.92055	0.00938495	1	Up Regulation	3	98050498	98052858	-	2361	-	-	-	-	-	-	-	-	-	-	-	-	-
ENSGALG00000005589	1677.79	1307.99	2047.59	1.56545	0.646575	0.00943415	1	Up Regulation	14	6572269	6596578	+	3455	SYNGR3	GO:0016020;GO:0008021;GO:0016020;GO:0031594;GO:0032411;GO:0042169;GO:0045055;GO:0045202;GO:0047485;GO:0016020;	-	-	O;U;T	KOG4016;39RAN;3BC4F;3CUA9;48142;490BX;4GJ10	synaptogyrin 3 [Source:NCBI gene;Acc:416548]	416548	Q5ZLN6	GO:0032411//positive regulation of transporter activity;GO:0045055//regulated exocytosis;	GO:0016020//membrane;GO:0008021//synaptic vesicle;GO:0016020//membrane;GO:0031594//neuromuscular junction;GO:0045202//synapse;GO:0016020//membrane;	GO:0042169//SH2 domain binding;GO:0047485//protein N-terminus binding;	-
ENSGALG00000053730	33.5339	46.5047	20.5631	0.442172	-1.17732	0.00986865	1	Down Regulation	16	1970006	1971151	+	1146	-	-	-	-	-	-	-	-	-	-	-	-	-
ENSGALG00000042023	428.292	338.694	517.89	1.52908	0.612661	0.0107254	1	Up Regulation	1	39057	42408	-	2161	-	GO:0016020;GO:0016021;	-	-	-	-	-	-	-	-	GO:0016020//membrane;GO:0016021//integral component of membrane;	-	-
ENSGALG00000010737	73.8441	52.6008	95.0875	1.80772	0.854172	0.0108344	1	Up Regulation	3	35569976	35737294	+	3252	PLD5	GO:0003824;GO:0003824;GO:0003824;GO:0003824;	K16861	-	S	KOG3603;39SWX;3BDTT;3D17Y;480Z5;48ZS8;4GMUS	phospholipase D family member 5 [Source:NCBI gene;Acc:421501]	421501	A0A1D5PVF9	-	-	GO:0003824//catalytic activity;GO:0003824//catalytic activity;GO:0003824//catalytic activity;GO:0003824//catalytic activity;	-
ENSGALG00000007314	8.20948	4.11983	12.2991	2.98535	1.5779	0.0108594	1	Up Regulation	24	5319919	5399942	-	6129	DSCAML1	GO:0005515;GO:0005886;GO:0007155;GO:0007155;GO:0007155;GO:0007156;GO:0007156;GO:0007399;GO:0007416;GO:0007417;GO:0007417;GO:0007420;GO:0009986;GO:0010842;GO:0016020;GO:0016021;GO:0030054;GO:0042803;GO:0045202;GO:0048704;GO:0060219;	K06768	-	S;T	KOG3510;38C1V;3BBJF;3CRP3;484KC;48WZK;4GJ99	DS cell adhesion molecule like 1 [Source:NCBI gene;Acc:428249]	428249	-	GO:0007155//cell adhesion;GO:0007155//cell adhesion;GO:0007155//cell adhesion;GO:0007156//homophilic cell adhesion via plasma membrane adhesion molecules;GO:0007156//homophilic cell adhesion via plasma membrane adhesion molecules;GO:0007399//nervous system development;GO:0007416//synapse assembly;GO:0007417//central nervous system development;GO:0007417//central nervous system development;GO:0007…	GO:0005886//plasma membrane;GO:0009986//cell surface;GO:0016020//membrane;GO:0016021//integral component of membrane;GO:0030054//cell junction;GO:0045202//synapse;	GO:0005515//protein binding;GO:0042803//protein homodimerization activity;	-
ENSGALG00000017327	257.921	197.029	318.814	1.61811	0.694309	0.0110633	1	Up Regulation	1	196442816	196449067	-	2302	P2RY6	GO:0004930;GO:0004930;GO:0004930;GO:0005886;GO:0007165;GO:0007186;GO:0007186;GO:0007186;GO:0007200;GO:0007200;GO:0016020;GO:0016021;GO:0016021;GO:0016021;GO:0035589;GO:0045028;GO:0045028;GO:0001621;GO:0004930;GO:0004930;GO:0004930;GO:0005886;GO:0007165;GO:0007186;GO:0007186;GO:0007186;GO:0007200;GO:0007200;GO:0016020;GO:0016021;GO:0016021;GO:0016021;GO:0030321;GO:0032962;GO:0035589;GO:0045028;GO:…	K04272	-	T;S	2QRYJ;38EHV;3BBZI;3CV28;4890F;48XGC;4GJNT	pyrimidinergic receptor P2Y6 [Source:NCBI gene;Acc:396114]	396114	Q98907	GO:0007165//signal transduction;GO:0007186//G protein-coupled receptor signaling pathway;GO:0007186//G protein-coupled receptor signaling pathway;GO:0007186//G protein-coupled receptor signaling pathway;GO:0007200//phospholipase C-activating G protein-coupled receptor signaling pathway;GO:0007200//phospholipase C-activating G protein-coupled receptor signaling pathway;GO:0035589//G protein-couple…	GO:0005886//plasma membrane;GO:0016020//membrane;GO:0016021//integral component of membrane;GO:0016021//integral component of membrane;GO:0016021//integral component of membrane;GO:0005886//plasma membrane;GO:0016020//membrane;GO:0016021//integral component of membrane;GO:0016021//integral component of membrane;GO:0016021//integral component of membrane;	GO:0004930//G protein-coupled receptor activity;GO:0004930//G protein-coupled receptor activity;GO:0004930//G protein-coupled receptor activity;GO:0045028//G protein-coupled purinergic nucleotide receptor activity;GO:0045028//G protein-coupled purinergic nucleotide receptor activity;GO:0001621//G protein-coupled ADP receptor activity;GO:0004930//G protein-coupled receptor activity;GO:0004930//G p…	ko04080(Neuroactive ligand-receptor interaction)
ENSGALG00000051101	216.062	171.435	260.689	1.52063	0.60467	0.0116415	1	Up Regulation	23	5959344	6092916	-	294	-	GO:0002503;GO:0006955;GO:0006955;GO:0016020;GO:0016020;GO:0019882;GO:0019882;GO:0019886;GO:0023026;GO:0042613;GO:0042613;GO:0042613;GO:0050870;	-	-	-	-	-	-	-	GO:0002503//peptide antigen assembly with MHC class II protein complex;GO:0006955//immune response;GO:0006955//immune response;GO:0019882//antigen processing and presentation;GO:0019882//antigen processing and presentation;GO:0019886//antigen processing and presentation of exogenous peptide antigen via MHC class II;GO:0050870//positive regulation of T cell activation;	GO:0016020//membrane;GO:0016020//membrane;GO:0042613//MHC class II protein complex;GO:0042613//MHC class II protein complex;GO:0042613//MHC class II protein complex;	GO:0023026//MHC class II protein complex binding;	-
ENSGALG00000011792	2.99059	5.18339	0.797791	0.153913	-2.69981	0.0125096	1	Down Regulation	4	51707040	51717971	-	723	-	GO:0016020;GO:0016021;	K09642	EC:3.4.21.-	E;O	KOG3627;38EW9;3BKQ4;3CS8W;481S2;48Z3T;4GQTA	-	428763	-	-	GO:0016020//membrane;GO:0016021//integral component of membrane;	-	-
ENSGALG00000040716	39.9449	51.4506	28.4393	0.55275	-0.855301	0.0126559	1	Down Regulation	7	4813216	4814151	-	435	PRLH	GO:0001894;GO:0002021;GO:0005179;GO:0006112;GO:0006629;GO:0009749;GO:0032868;GO:0040014;GO:0042755;GO:0043434;GO:0045444;GO:0048483;	K05269	-	-	-	prolactin releasing hormone [Source:NCBI gene;Acc:424018]	424018	A3RJ26	GO:0001894//tissue homeostasis;GO:0002021//response to dietary excess;GO:0006112//energy reserve metabolic process;GO:0006629//lipid metabolic process;GO:0009749//response to glucose;GO:0032868//response to insulin;GO:0040014//regulation of multicellular organism growth;GO:0042755//eating behavior;GO:0043434//response to peptide hormone;GO:0045444//fat cell differentiation;GO:0048483//autonomic n…	-	GO:0005179//hormone activity;	ko04080(Neuroactive ligand-receptor interaction)
ENSGALG00000001149	77.5255	57.9635	97.0874	1.67497	0.744138	0.0127953	1	Up Regulation	11	543433	548011	-	2824	ADGRG5	GO:0004888;GO:0004930;GO:0007166;GO:0007186;GO:0016021;	-	-	T;S	KOG4193;39V0W;3BJCF;3CRMW;480DT;496WB;4GSK8	adhesion G protein-coupled receptor G5 [Source:NCBI gene;Acc:415634]	-	-	GO:0007166//cell surface receptor signaling pathway;GO:0007186//G protein-coupled receptor signaling pathway;	GO:0016021//integral component of membrane;	GO:0004888//transmembrane signaling receptor activity;GO:0004930//G protein-coupled receptor activity;	-
ENSGALG00000015628	35.6437	47.1275	24.16	0.512652	-0.963949	0.0134928	1	Down Regulation	4	82077210	82093294	-	1629	MSANTD1	-	-	-	S;K	KOG4282;38EE5;3BB0S;3D38G;481HC;495NE;4GI29	Myb/SANT DNA binding domain containing 1 [Source:NCBI gene;Acc:422877]	422877	-	-	-	-	-
ENSGALG00000002282	397.694	485.795	309.593	0.637291	-0.649977	0.0141799	1	Down Regulation	3	57842516	57843985	-	1470	TMEM200A	-	-	-	S	KOG4823;38GKF;3BKJ0;3CV1J;481TZ;490KS;4GSK6	transmembrane protein 200A [Source:NCBI gene;Acc:427076]	427076	E1BT36	-	-	-	-
ENSGALG00000014711	1622.6	1948.58	1296.61	0.665412	-0.58768	0.0142345	1	Down Regulation	Z	16804844	16861020	-	2347	PLPP1	GO:0000810;GO:0005886;GO:0005886;GO:0005887;GO:0005901;GO:0006629;GO:0006644;GO:0006644;GO:0006644;GO:0006670;GO:0006670;GO:0006672;GO:0006672;GO:0007165;GO:0007165;GO:0008195;GO:0008195;GO:0008195;GO:0016020;GO:0016324;GO:0042392;GO:0042392;GO:0042577;GO:0042577;GO:0042577;GO:0045121;GO:0046839;GO:0046839;GO:0106235;GO:0106235;GO:0005886;GO:0006629;GO:0006644;GO:0008195;GO:0042577;	K01080	EC:3.1.3.4	I	KOG3030;39JPQ;3BD4S;3CR4X;484FN;48V5J;4GU88	phospholipid phosphatase 1 [Source:NCBI gene;Acc:427138]	427138	A0A1D5NZW4	GO:0006629//lipid metabolic process;GO:0006644//phospholipid metabolic process;GO:0006644//phospholipid metabolic process;GO:0006644//phospholipid metabolic process;GO:0006670//sphingosine metabolic process;GO:0006670//sphingosine metabolic process;GO:0006672//ceramide metabolic process;GO:0006672//ceramide metabolic process;GO:0007165//signal transduction;GO:0007165//signal transduction;GO:00468…	GO:0005886//plasma membrane;GO:0005886//plasma membrane;GO:0005887//integral component of plasma membrane;GO:0005901//caveola;GO:0016020//membrane;GO:0016324//apical plasma membrane;GO:0045121//membrane raft;GO:0005886//plasma membrane;	GO:0000810//diacylglycerol diphosphate phosphatase activity;GO:0008195//phosphatidate phosphatase activity;GO:0008195//phosphatidate phosphatase activity;GO:0008195//phosphatidate phosphatase activity;GO:0042392//sphingosine-1-phosphate phosphatase activity;GO:0042392//sphingosine-1-phosphate phosphatase activity;GO:0042577//lipid phosphatase activity;GO:0042577//lipid phosphatase activity;GO:004…	ko00600(Sphingolipid metabolism);ko00565(Ether lipid metabolism);ko00564(Glycerophospholipid metabolism);ko00561(Glycerolipid metabolism)
ENSGALG00000009573	8.57843	12.5619	4.59496	0.365785	-1.45093	0.0144697	1	Down Regulation	4	24927202	24945212	+	1052	ANXA10	GO:0005509;GO:0005544;GO:0005509;GO:0005544;	K17097	-	S;U	KOG0819;39SMF;3BH7K;3D00E;48980;48WIU;4GIQA	annexin A10 [Source:NCBI gene;Acc:770326]	770326	-	-	-	GO:0005509//calcium ion binding;GO:0005544//calcium-dependent phospholipid binding;GO:0005509//calcium ion binding;GO:0005544//calcium-dependent phospholipid binding;	-
ENSGALG00000029983	700.736	875.368	526.104	0.601009	-0.734541	0.0151559	1	Down Regulation	2	131756078	131920640	-	3698	ANGPT1	GO:0001525;GO:0001525;GO:0001933;GO:0001934;GO:0002040;GO:0002092;GO:0002719;GO:0005102;GO:0005615;GO:0005886;GO:0005902;GO:0007162;GO:0007169;GO:0007171;GO:0010595;GO:0010628;GO:0014068;GO:0014842;GO:0030097;GO:0030210;GO:0030971;GO:0030971;GO:0031398;GO:0031589;GO:0032680;GO:0033138;GO:0034394;GO:0042308;GO:0042802;GO:0043066;GO:0043116;GO:0043116;GO:0043122;GO:0043393;GO:0043524;GO:0043536;GO:…	K05465	-	-	-	angiopoietin 1 [Source:NCBI gene;Acc:395129]	395129	A0A1D5PBH8	GO:0001525//angiogenesis;GO:0001525//angiogenesis;GO:0001933//negative regulation of protein phosphorylation;GO:0001934//positive regulation of protein phosphorylation;GO:0002040//sprouting angiogenesis;GO:0002092//positive regulation of receptor internalization;GO:0002719//negative regulation of cytokine production involved in immune response;GO:0007162//negative regulation of cell adhesion;GO:0…	GO:0005615//extracellular space;GO:0005886//plasma membrane;GO:0005902//microvillus;GO:0045121//membrane raft;	GO:0005102//signaling receptor binding;GO:0030971//receptor tyrosine kinase binding;GO:0030971//receptor tyrosine kinase binding;GO:0042802//identical protein binding;	ko04010(MAPK signaling pathway)
ENSGALG00000039116	5.72847	2.33206	9.12489	3.9128	1.9682	0.0155772	1	Up Regulation	11	3231854	3236432	-	521	-	-	-	-	-	-	ADP-ribosylation factor-like protein 2-binding protein [Source:NCBI gene;Acc:112533280]	-	-	-	-	-	-
ENSGALG00000012015	332.285	411.748	252.821	0.614019	-0.703645	0.0157128	1	Down Regulation	4	56092083	56195330	+	3616	NDST4	GO:0008146;GO:0008146;GO:0015016;GO:0016787;GO:0019213;	K02579	-	O;U	KOG3703;38FX2;3BAKF;3CVV0;47YW1;48WSV;4GQ9Q	N-deacetylase and N-sulfotransferase 4 [Source:NCBI gene;Acc:422686]	422686	-	-	-	GO:0008146//sulfotransferase activity;GO:0008146//sulfotransferase activity;GO:0015016//[heparan sulfate]-glucosamine N-sulfotransferase activity;GO:0016787//hydrolase activity;GO:0019213//deacetylase activity;	ko00534(Glycosaminoglycan biosynthesis - heparan sulfate / heparin)
ENSGALG00000010114	11.015	15.6539	6.37624	0.407327	-1.29574	0.0160416	1	Down Regulation	5	36928525	36946793	+	1711	PAX9	GO:0000977;GO:0001228;GO:0003677;GO:0003700;GO:0006355;GO:0007492;GO:0009887;GO:0042481;GO:0045892;GO:0045944;GO:0060325;GO:0071363;GO:1990837;	K09382	-	K	KOG3517;39I4H;3BA08;3CYI8;47ZK8;493SR;4GT69	paired box 9 [Source:NCBI gene;Acc:395740]	395740	F1N8W6	GO:0006355//regulation of transcription, DNA-templated;GO:0007492//endoderm development;GO:0009887//animal organ morphogenesis;GO:0042481//regulation of odontogenesis;GO:0045892//negative regulation of transcription, DNA-templated;GO:0045944//positive regulation of transcription by RNA polymerase II;GO:0060325//face morphogenesis;GO:0071363//cellular response to growth factor stimulus;	-	GO:0000977//RNA polymerase II transcription regulatory region sequence-specific DNA binding;GO:0001228//DNA-binding transcription activator activity, RNA polymerase II-specific;GO:0003677//DNA binding;GO:0003700//DNA-binding transcription factor activity;GO:1990837//sequence-specific double-stranded DNA binding;	-
ENSGALG00000031533	153.744	109.49	197.999	1.80837	0.85469	0.0161428	1	Up Regulation	1	197219745	197222528	+	927	-	GO:0004930;GO:0004930;GO:0004930;GO:0004984;GO:0004984;GO:0004984;GO:0005886;GO:0005886;GO:0007165;GO:0007186;GO:0007186;GO:0007186;GO:0007608;GO:0016020;GO:0016021;GO:0016021;GO:0016021;GO:0050896;GO:0050911;	K04257	-	-	-	-	107049066	-	GO:0007165//signal transduction;GO:0007186//G protein-coupled receptor signaling pathway;GO:0007186//G protein-coupled receptor signaling pathway;GO:0007186//G protein-coupled receptor signaling pathway;GO:0007608//sensory perception of smell;GO:0050896//response to stimulus;GO:0050911//detection of chemical stimulus involved in sensory perception of smell;	GO:0005886//plasma membrane;GO:0005886//plasma membrane;GO:0016020//membrane;GO:0016021//integral component of membrane;GO:0016021//integral component of membrane;GO:0016021//integral component of membrane;	GO:0004930//G protein-coupled receptor activity;GO:0004930//G protein-coupled receptor activity;GO:0004930//G protein-coupled receptor activity;GO:0004984//olfactory receptor activity;GO:0004984//olfactory receptor activity;GO:0004984//olfactory receptor activity;	-
ENSGALG00000007324	45.6025	31.9002	59.3049	1.85908	0.894586	0.016779	1	Up Regulation	9	14201848	14296035	-	4108	TP63	GO:0000122;GO:0000785;GO:0000976;GO:0000976;GO:0000978;GO:0000981;GO:0001228;GO:0001501;GO:0001736;GO:0001738;GO:0002039;GO:0002064;GO:0003677;GO:0003677;GO:0003677;GO:0003677;GO:0003682;GO:0003684;GO:0003700;GO:0003700;GO:0003700;GO:0003700;GO:0005515;GO:0005634;GO:0005634;GO:0005634;GO:0005634;GO:0005634;GO:0005654;GO:0005737;GO:0006338;GO:0006355;GO:0006355;GO:0006357;GO:0006915;GO:0006915;GO:…	K10149	-	-	-	tumor protein p63 [Source:NCBI gene;Acc:374269]	374269	Q9DEC7	GO:0000122//negative regulation of transcription by RNA polymerase II;GO:0001501//skeletal system development;GO:0001736//establishment of planar polarity;GO:0001738//morphogenesis of a polarized epithelium;GO:0002064//epithelial cell development;GO:0006338//chromatin remodeling;GO:0006355//regulation of transcription, DNA-templated;GO:0006355//regulation of transcription, DNA-templated;GO:000635…	GO:0000785//chromatin;GO:0005634//nucleus;GO:0005634//nucleus;GO:0005634//nucleus;GO:0005634//nucleus;GO:0005634//nucleus;GO:0005654//nucleoplasm;GO:0005737//cytoplasm;GO:0005634//nucleus;GO:0005634//nucleus;GO:0005634//nucleus;GO:0005634//nucleus;	GO:0000976//transcription cis-regulatory region binding;GO:0000976//transcription cis-regulatory region binding;GO:0000978//RNA polymerase II cis-regulatory region sequence-specific DNA binding;GO:0000981//DNA-binding transcription factor activity, RNA polymerase II-specific;GO:0001228//DNA-binding transcription activator activity, RNA polymerase II-specific;GO:0002039//p53 binding;GO:0003677//DN…	-
ENSGALG00000029301	162.429	196.802	128.055	0.650681	-0.619977	0.0169474	1	Down Regulation	3	15202203	15229780	-	2197	BMP2	GO:0008083;GO:0000122;GO:0000122;GO:0001649;GO:0001649;GO:0001658;GO:0001666;GO:0001837;GO:0001837;GO:0001934;GO:0001938;GO:0002062;GO:0003130;GO:0003176;GO:0003181;GO:0003203;GO:0003210;GO:0003272;GO:0003308;GO:0003331;GO:0005125;GO:0005576;GO:0005615;GO:0005615;GO:0005886;GO:0006029;GO:0006355;GO:0006468;GO:0006954;GO:0007219;GO:0007507;GO:0008083;GO:0008285;GO:0008285;GO:0009617;GO:0009887;GO:…	K21283	-	-	-	bone morphogenetic protein 2 [Source:NCBI gene;Acc:378779]	378779	Q6XDQ0	GO:0000122//negative regulation of transcription by RNA polymerase II;GO:0000122//negative regulation of transcription by RNA polymerase II;GO:0001649//osteoblast differentiation;GO:0001649//osteoblast differentiation;GO:0001658//branching involved in ureteric bud morphogenesis;GO:0001666//response to hypoxia;GO:0001837//epithelial to mesenchymal transition;GO:0001837//epithelial to mesenchymal t…	GO:0005576//extracellular region;GO:0005615//extracellular space;GO:0005615//extracellular space;GO:0005886//plasma membrane;GO:0009986//cell surface;GO:0043231//intracellular membrane-bounded organelle;GO:0070724//BMP receptor complex;	GO:0008083//growth factor activity;GO:0005125//cytokine activity;GO:0008083//growth factor activity;GO:0019211//phosphatase activator activity;GO:0019211//phosphatase activator activity;GO:0039706//co-receptor binding;GO:0043539//protein serine/threonine kinase activator activity;GO:0046332//SMAD binding;GO:0048018//receptor ligand activity;GO:0070700//BMP receptor binding;	ko04350(TGF-beta signaling pathway);ko04060(Cytokine-cytokine receptor interaction)
ENSGALG00000030007	585.145	359.368	810.922	2.25652	1.1741	0.0173258	1	Up Regulation	26	2670099	2686743	+	4952	-	GO:0016020;GO:0016021;GO:0005615;GO:0016020;GO:0016021;GO:0045959;GO:0016020;GO:0016021;GO:0016020;GO:0016021;	-	-	-	-	-	-	-	GO:0045959//negative regulation of complement activation, classical pathway;	GO:0016020//membrane;GO:0016021//integral component of membrane;GO:0005615//extracellular space;GO:0016020//membrane;GO:0016021//integral component of membrane;GO:0016020//membrane;GO:0016021//integral component of membrane;GO:0016020//membrane;GO:0016021//integral component of membrane;	-	-
ENSGALG00000020615	74.6263	50.5616	98.691	1.9519	0.964876	0.0173378	1	Up Regulation	6	35838879	35863626	-	4338	STK32C	GO:0004672;GO:0005524;GO:0006468;GO:0004672;GO:0005524;GO:0006468;	K08793	EC:2.7.11.1	H;T	KOG0598;38GE3;3BCR1;3CST3;47Z2F;4907U;4GIV5	serine/threonine kinase 32C [Source:NCBI gene;Acc:769291]	769291	-	GO:0006468//protein phosphorylation;GO:0006468//protein phosphorylation;	-	GO:0004672//protein kinase activity;GO:0005524//ATP binding;GO:0004672//protein kinase activity;GO:0005524//ATP binding;	-
ENSGALG00000053568	43.2411	28.1838	58.2985	2.06851	1.04859	0.0173904	1	Up Regulation	4	85792693	85796790	-	1307	-	-	-	-	-	-	T-cell surface glycoprotein CD8 alpha chain-like [Source:NCBI gene;Acc:107049158]	-	-	-	-	-	-
ENSGALG00000041280	11.5663	16.1484	6.98415	0.432497	-1.20924	0.01837	1	Down Regulation	32	549342	554130	+	963	FOSB	GO:0003677;GO:0003700;GO:0005634;GO:0005634;GO:0005654;GO:0006355;GO:0006357;GO:0043231;GO:1990837;	-	-	-	-	protein fosB-like [Source:NCBI gene;Acc:107049603]	-	-	GO:0006355//regulation of transcription, DNA-templated;GO:0006357//regulation of transcription by RNA polymerase II;	GO:0005634//nucleus;GO:0005634//nucleus;GO:0005654//nucleoplasm;GO:0043231//intracellular membrane-bounded organelle;	GO:0003677//DNA binding;GO:0003700//DNA-binding transcription factor activity;GO:1990837//sequence-specific double-stranded DNA binding;	-
ENSGALG00000039092	35.2848	46.8833	23.6862	0.505217	-0.985025	0.0185124	1	Down Regulation	2	45701178	45771546	+	1209	STAC	GO:0005515;GO:0006936;GO:0030315;GO:0031234;GO:0034605;GO:0035556;GO:0044325;GO:1901385;GO:1901387;GO:1903078;GO:2001259;	K23711	-	-	-	SH3 and cysteine rich domain [Source:NCBI gene;Acc:428460]	428460	-	GO:0006936//muscle contraction;GO:0034605//cellular response to heat;GO:0035556//intracellular signal transduction;GO:1901385//regulation of voltage-gated calcium channel activity;GO:1901387//positive regulation of voltage-gated calcium channel activity;GO:1903078//positive regulation of protein localization to plasma membrane;GO:2001259//positive regulation of cation channel activity;	GO:0030315//T-tubule;GO:0031234//extrinsic component of cytoplasmic side of plasma membrane;	GO:0005515//protein binding;GO:0044325//transmembrane transporter binding;	-
ENSGALG00000047924	847.692	1070.3	625.079	0.58402	-0.77591	0.0188401	1	Down Regulation	10	688765	732499	+	2451	-	GO:0016020;GO:0016021;GO:0016021;GO:0016021;GO:0016020;GO:0016021;GO:0016021;GO:0016021;	-	-	-	-	protein MANBAL-like [Source:NCBI gene;Acc:107049470]	-	-	-	GO:0016020//membrane;GO:0016021//integral component of membrane;GO:0016021//integral component of membrane;GO:0016021//integral component of membrane;GO:0016020//membrane;GO:0016021//integral component of membrane;GO:0016021//integral component of membrane;GO:0016021//integral component of membrane;	-	-
ENSGALG00000026995	300.171	232.503	367.84	1.58209	0.661828	0.0188554	1	Up Regulation	1	197093201	197097605	-	1047	RHOG	GO:0003924;GO:0003924;GO:0003924;GO:0005525;GO:0005525;GO:0005525;GO:0005856;GO:0005886;GO:0005938;GO:0007015;GO:0007163;GO:0007264;GO:0008045;GO:0008360;GO:0016601;GO:0019901;GO:0030031;GO:0030865;GO:0031410;GO:0032956;GO:0042995;GO:0043652;GO:1902622;	K07863	-	U;B	KOG0393;39WEQ;3BGUN;3CTHT;488GW;48YDM;4GJE4	ras homolog family member G [Source:HGNC Symbol;Acc:HGNC:672]	100859599	-	GO:0007015//actin filament organization;GO:0007163//establishment or maintenance of cell polarity;GO:0007264//small GTPase mediated signal transduction;GO:0008045//motor neuron axon guidance;GO:0008360//regulation of cell shape;GO:0016601//Rac protein signal transduction;GO:0030031//cell projection assembly;GO:0030865//cortical cytoskeleton organization;GO:0032956//regulation of actin cytoskeleto…	GO:0005856//cytoskeleton;GO:0005886//plasma membrane;GO:0005938//cell cortex;GO:0031410//cytoplasmic vesicle;GO:0042995//cell projection;	GO:0003924//GTPase activity;GO:0003924//GTPase activity;GO:0003924//GTPase activity;GO:0005525//GTP binding;GO:0005525//GTP binding;GO:0005525//GTP binding;GO:0019901//protein kinase binding;	ko05132(Salmonella infection)
ENSGALG00000041204	18.0269	23.9297	12.1242	0.506658	-0.980916	0.0191521	1	Down Regulation	27	6056993	6081137	-	2002	IGF2BP1	GO:0003676;GO:0003723;GO:0003729;GO:0003730;GO:0005654;GO:0005737;GO:0005829;GO:0010494;GO:0010610;GO:0017148;GO:0022013;GO:0045182;GO:0048027;GO:0070934;GO:0070937;GO:0097150;GO:1990904;	K17391	-	-	-	insulin like growth factor 2 mRNA binding protein 1 [Source:NCBI gene;Acc:395953]	395953	O42254	GO:0010610//regulation of mRNA stability involved in response to stress;GO:0017148//negative regulation of translation;GO:0022013//pallium cell proliferation in forebrain;GO:0070934//CRD-mediated mRNA stabilization;GO:0097150//neuronal stem cell population maintenance;	GO:0005654//nucleoplasm;GO:0005737//cytoplasm;GO:0005829//cytosol;GO:0010494//cytoplasmic stress granule;GO:0070937//CRD-mediated mRNA stability complex;GO:1990904//ribonucleoprotein complex;	GO:0003676//nucleic acid binding;GO:0003723//RNA binding;GO:0003729//mRNA binding;GO:0003730//mRNA 3'-UTR binding;GO:0045182//translation regulator activity;GO:0048027//mRNA 5'-UTR binding;	-
ENSGALG00000031597	54.6223	77.0112	32.2334	0.418555	-1.25651	0.0192451	1	Down Regulation	14	12507333	12508287	+	546	HBAD	GO:0004601;GO:0005344;GO:0005344;GO:0005506;GO:0005506;GO:0005833;GO:0005833;GO:0005833;GO:0015671;GO:0015671;GO:0015671;GO:0019825;GO:0019825;GO:0019825;GO:0020037;GO:0020037;GO:0020037;GO:0031720;GO:0031838;GO:0042744;GO:0043177;GO:0046872;GO:0098869;	K13822	-	-	-	hemoglobin alpha, subunit D [Source:NCBI gene;Acc:416651]	416651	P02001	GO:0015671//oxygen transport;GO:0015671//oxygen transport;GO:0015671//oxygen transport;GO:0042744//hydrogen peroxide catabolic process;GO:0098869//cellular oxidant detoxification;	GO:0005833//hemoglobin complex;GO:0005833//hemoglobin complex;GO:0005833//hemoglobin complex;GO:0031838//haptoglobin-hemoglobin complex;	GO:0004601//peroxidase activity;GO:0005344//oxygen carrier activity;GO:0005344//oxygen carrier activity;GO:0005506//iron ion binding;GO:0005506//iron ion binding;GO:0019825//oxygen binding;GO:0019825//oxygen binding;GO:0019825//oxygen binding;GO:0020037//heme binding;GO:0020037//heme binding;GO:0020037//heme binding;GO:0031720//haptoglobin binding;GO:0043177//organic acid binding;GO:0046872//meta…	-
ENSGALG00000007001	328.033	260.383	395.682	1.51962	0.603707	0.0198646	1	Up Regulation	17	3938812	3944462	+	3731	TLR4	GO:0001530;GO:0001530;GO:0001875;GO:0001875;GO:0001875;GO:0001891;GO:0002218;GO:0002224;GO:0002224;GO:0002224;GO:0002246;GO:0002322;GO:0002376;GO:0002537;GO:0002730;GO:0002755;GO:0003953;GO:0003953;GO:0004888;GO:0004888;GO:0005102;GO:0005515;GO:0005737;GO:0005794;GO:0005886;GO:0005886;GO:0005887;GO:0005887;GO:0006909;GO:0006954;GO:0006954;GO:0006954;GO:0006955;GO:0006955;GO:0007165;GO:0007165;GO:…	K10160	-	K;L;T	KOG4641;38C4T;3BB8E;3CZER;48687;48VQA;4GJNW	toll like receptor 4 [Source:NCBI gene;Acc:417241]	417241	Q7ZTG5	GO:0002218//activation of innate immune response;GO:0002224//toll-like receptor signaling pathway;GO:0002224//toll-like receptor signaling pathway;GO:0002224//toll-like receptor signaling pathway;GO:0002246//wound healing involved in inflammatory response;GO:0002322//B cell proliferation involved in immune response;GO:0002376//immune system process;GO:0002537//nitric oxide production involved in …	GO:0001891//phagocytic cup;GO:0005737//cytoplasm;GO:0005794//Golgi apparatus;GO:0005886//plasma membrane;GO:0005886//plasma membrane;GO:0005887//integral component of plasma membrane;GO:0005887//integral component of plasma membrane;GO:0009897//external side of plasma membrane;GO:0009986//cell surface;GO:0016020//membrane;GO:0016021//integral component of membrane;GO:0016021//integral component o…	GO:0001530//lipopolysaccharide binding;GO:0001530//lipopolysaccharide binding;GO:0001875//lipopolysaccharide immune receptor activity;GO:0001875//lipopolysaccharide immune receptor activity;GO:0001875//lipopolysaccharide immune receptor activity;GO:0003953//NAD+ nucleosidase activity;GO:0003953//NAD+ nucleosidase activity;GO:0004888//transmembrane signaling receptor activity;GO:0004888//transmemb…	ko05164(Influenza A);ko05132(Salmonella infection);ko04621(NOD-like receptor signaling pathway);ko04620(Toll-like receptor signaling pathway);ko04217(Necroptosis);ko04145(Phagosome)
ENSGALG00000015618	2.63088	0.758309	4.50345	5.93881	2.57017	0.0204053	1	Up Regulation	Z	63542055	63557854	-	1435	-	GO:0016020;GO:0016021;GO:0030641;GO:0033180;GO:0033180;GO:0033181;GO:1902600;GO:1902600;	-	-	C;O	KOG3868;38XSU;3BC83;3CZKW;48A5V;48Z0H;4GR4A	ATPase H+ transporting accessory protein 1 like [Source:HGNC Symbol;Acc:HGNC:28091]	-	-	GO:0030641//regulation of cellular pH;GO:1902600//proton transmembrane transport;GO:1902600//proton transmembrane transport;	GO:0016020//membrane;GO:0016021//integral component of membrane;GO:0033180//proton-transporting V-type ATPase, V1 domain;GO:0033180//proton-transporting V-type ATPase, V1 domain;GO:0033181//plasma membrane proton-transporting V-type ATPase complex;	-	-
ENSGALG00000010977	10.9081	17.1364	4.67977	0.273089	-1.87256	0.0204435	1	Down Regulation	2	31327774	31334403	+	1222	FAM221A	-	-	-	S	2QR3M;38WX4;3BD7V;3CVXJ;48384;490JG;4GJ0Z	family with sequence similarity 221 member A [Source:NCBI gene;Acc:420620]	420620	-	-	-	-	-
ENSGALG00000044591	84.381	64.1016	104.66	1.63273	0.707283	0.0209482	1	Up Regulation	1	197223093	197227447	+	966	OR51E2	GO:0003707;GO:0004930;GO:0004930;GO:0004930;GO:0004984;GO:0004984;GO:0004984;GO:0004984;GO:0005886;GO:0005886;GO:0005886;GO:0007165;GO:0007186;GO:0007186;GO:0007186;GO:0007608;GO:0016020;GO:0016021;GO:0016021;GO:0016021;GO:0016477;GO:0030318;GO:0031901;GO:0043229;GO:0043401;GO:0043950;GO:0050896;GO:0050911;GO:0097325;	K04257	-	-	-	olfactory receptor family 51 subfamily E member 2 [Source:HGNC Symbol;Acc:HGNC:15195]	419080	-	GO:0007165//signal transduction;GO:0007186//G protein-coupled receptor signaling pathway;GO:0007186//G protein-coupled receptor signaling pathway;GO:0007186//G protein-coupled receptor signaling pathway;GO:0007608//sensory perception of smell;GO:0016477//cell migration;GO:0030318//melanocyte differentiation;GO:0043401//steroid hormone mediated signaling pathway;GO:0043950//positive regulation of …	GO:0005886//plasma membrane;GO:0005886//plasma membrane;GO:0005886//plasma membrane;GO:0016020//membrane;GO:0016021//integral component of membrane;GO:0016021//integral component of membrane;GO:0016021//integral component of membrane;GO:0031901//early endosome membrane;GO:0043229//intracellular organelle;	GO:0003707//steroid hormone receptor activity;GO:0004930//G protein-coupled receptor activity;GO:0004930//G protein-coupled receptor activity;GO:0004930//G protein-coupled receptor activity;GO:0004984//olfactory receptor activity;GO:0004984//olfactory receptor activity;GO:0004984//olfactory receptor activity;GO:0004984//olfactory receptor activity;	-
ENSGALG00000037193	93.4272	114.544	72.3102	0.631286	-0.663634	0.0209774	1	Down Regulation	2	51253986	51485303	+	5652	HECW1	GO:0004842;GO:0005515;GO:0004842;GO:0005515;GO:0005829;GO:0004842;GO:0005515;GO:0004842;GO:0005515;GO:0005515;GO:0004842;GO:0005515;GO:0004842;GO:0005515;	K12167	EC:2.3.2.26	-	-	HECT, C2 and WW domain containing E3 ubiquitin protein ligase 1 [Source:NCBI gene;Acc:420774]	420774	-	-	GO:0005829//cytosol;	GO:0004842//ubiquitin-protein transferase activity;GO:0005515//protein binding;GO:0004842//ubiquitin-protein transferase activity;GO:0005515//protein binding;GO:0004842//ubiquitin-protein transferase activity;GO:0005515//protein binding;GO:0004842//ubiquitin-protein transferase activity;GO:0005515//protein binding;GO:0005515//protein binding;GO:0004842//ubiquitin-protein transferase activity;GO:0…	-
ENSGALG00000049529	3445	4257.03	2632.97	0.6185	-0.693155	0.0215228	1	Down Regulation	1	86110412	86147612	-	2805	-	GO:0005515;	-	-	-	-	-	-	-	-	-	GO:0005515//protein binding;	-
ENSGALG00000001130	157.67	120.291	195.049	1.62148	0.697309	0.0215361	1	Up Regulation	19	1259310	1444843	-	3203	GALNT17	-	K00710	EC:2.4.1.41	M;O	KOG3736;38D39;3BKTR;3CXN2;483X4;48W4G;4GHH6	Williams-Beuren syndrome chromosome region 17 [Source:NCBI gene;Acc:417480]	417480	-	-	-	-	ko00514(Other types of O-glycan biosynthesis);ko00512(Mucin type O-glycan biosynthesis)
ENSGALG00000053649	17.8778	25.9581	9.79757	0.377438	-1.40569	0.0218723	1	Down Regulation	33	2972463	2975032	-	1253	-	GO:0016020;GO:0016021;	-	-	-	-	-	-	-	-	GO:0016020//membrane;GO:0016021//integral component of membrane;	-	-
ENSGALG00000001882	421.35	333.356	509.345	1.52793	0.611576	0.0222268	1	Up Regulation	21	2563494	2569802	+	3058	TNFRSF18	GO:0005031;GO:0005515;GO:0005887;GO:0043066;GO:0005031;GO:0005515;GO:0005887;GO:0043066;	K05154	-	S;T	2SAN0;3A3IY;3BR7J;3D5D9;48BV0;4998I;4GN2C	TNF receptor superfamily member 18 [Source:NCBI gene;Acc:419424]	419424	Q5ZMR1	GO:0043066//negative regulation of apoptotic process;GO:0043066//negative regulation of apoptotic process;	GO:0005887//integral component of plasma membrane;GO:0005887//integral component of plasma membrane;	GO:0005031//tumor necrosis factor-activated receptor activity;GO:0005515//protein binding;GO:0005031//tumor necrosis factor-activated receptor activity;GO:0005515//protein binding;	ko04060(Cytokine-cytokine receptor interaction)
ENSGALG00000039499	253.793	305.687	201.899	0.660477	-0.598419	0.02281	1	Down Regulation	2	122586026	122605336	+	3075	LRRCC1	GO:0005515;GO:0005813;GO:0005515;	K16475	-	-	-	leucine rich repeat and coiled-coil centrosomal protein 1 [Source:NCBI gene;Acc:420205]	420205	-	-	GO:0005813//centrosome;	GO:0005515//protein binding;GO:0005515//protein binding;	-
ENSGALG00000004365	42.2183	30.0417	54.395	1.81065	0.856507	0.0228707	1	Up Regulation	15	5996365	6006391	+	2725	-	GO:0031514;GO:0036126;	K24228	-	S	2QQ05;39RC0;3BAW4;3CTK0;481BB;492D1;4GSDH	-	416855	-	-	GO:0031514//motile cilium;GO:0036126//sperm flagellum;	-	-
ENSGALG00000023781	65.378	49.4371	81.3189	1.6449	0.717998	0.0231377	1	Up Regulation	26	4745842	4753272	-	3883	TREM2	GO:0016020;GO:0016021;	K14378	-	-	-	triggering receptor expressed on myeloid cells 2 [Source:NCBI gene;Acc:419920]	419920	Q2YHU4	-	GO:0016020//membrane;GO:0016021//integral component of membrane;	-	-
ENSGALG00000043596	354.193	437.394	270.993	0.619563	-0.690677	0.0236338	1	Down Regulation	9	5058062	5076194	+	4663	SNED1	GO:0005509;GO:0005515;GO:0007160;GO:0005509;GO:0005515;GO:0007160;GO:0005509;GO:0005515;GO:0007160;	K24470	-	-	-	sushi, nidogen and EGF like domains 1 [Source:NCBI gene;Acc:424846]	424846	-	GO:0007160//cell-matrix adhesion;GO:0007160//cell-matrix adhesion;GO:0007160//cell-matrix adhesion;	-	GO:0005509//calcium ion binding;GO:0005515//protein binding;GO:0005509//calcium ion binding;GO:0005515//protein binding;GO:0005509//calcium ion binding;GO:0005515//protein binding;	-
ENSGALG00000002407	29.3666	40.5668	18.1664	0.447815	-1.15903	0.0237829	1	Down Regulation	11	1545435	1649122	+	15255	HYDIN	-	K17570	-	S	2QQ4F;38G7S;3BACH;3D0Z7;482QG;48XXM;4GP6T	HYDIN, axonemal central pair apparatus protein [Source:NCBI gene;Acc:427538]	427538	F1NYR0	-	-	-	-
ENSGALG00000007948	43.8741	58.03	29.7181	0.512116	-0.965458	0.0238541	1	Down Regulation	5	20745722	21182056	-	3109	LRRC4C	GO:0005515;GO:0016020;GO:0050770;GO:0050804;GO:0050839;GO:0098632;GO:0098685;GO:0098978;GO:0099061;GO:0099560;GO:0099560;GO:0005515;	K07523	-	U;T	KOG0619;38CQR;3BEYA;3CSZF;4800V;493B1;4GNG8	leucine rich repeat containing 4C [Source:NCBI gene;Acc:428862]	428862	F1NTY3	GO:0050770//regulation of axonogenesis;GO:0050804//modulation of chemical synaptic transmission;GO:0099560//synaptic membrane adhesion;GO:0099560//synaptic membrane adhesion;	GO:0016020//membrane;GO:0098685//Schaffer collateral - CA1 synapse;GO:0098978//glutamatergic synapse;GO:0099061//integral component of postsynaptic density membrane;	GO:0005515//protein binding;GO:0050839//cell adhesion molecule binding;GO:0098632//cell-cell adhesion mediator activity;GO:0005515//protein binding;	ko04514(Cell adhesion molecules)
ENSGALG00000039690	919.689	1134.68	704.702	0.621061	-0.687194	0.0240445	1	Down Regulation	2	120607154	120640534	+	885	STMN2	GO:0005737;GO:0005737;GO:0005737;GO:0007019;GO:0007026;GO:0010976;GO:0010976;GO:0010977;GO:0015631;GO:0016020;GO:0030027;GO:0030027;GO:0030424;GO:0030426;GO:0030426;GO:0030426;GO:0030426;GO:0031110;GO:0031110;GO:0031110;GO:0031115;GO:0031115;GO:0031117;GO:0031175;GO:0042995;GO:0043005;GO:0043005;GO:0043005;GO:0043025;GO:0043025;GO:0048306;GO:0048471;GO:0048471;GO:1990090;GO:1990090;	-	-	-	-	stathmin 2 [Source:NCBI gene;Acc:396095]	396095	Q90987	GO:0007019//microtubule depolymerization;GO:0007026//negative regulation of microtubule depolymerization;GO:0010976//positive regulation of neuron projection development;GO:0010976//positive regulation of neuron projection development;GO:0010977//negative regulation of neuron projection development;GO:0031110//regulation of microtubule polymerization or depolymerization;GO:0031110//regulation of …	GO:0005737//cytoplasm;GO:0005737//cytoplasm;GO:0005737//cytoplasm;GO:0016020//membrane;GO:0030027//lamellipodium;GO:0030027//lamellipodium;GO:0030424//axon;GO:0030426//growth cone;GO:0030426//growth cone;GO:0030426//growth cone;GO:0030426//growth cone;GO:0042995//cell projection;GO:0043005//neuron projection;GO:0043005//neuron projection;GO:0043005//neuron projection;GO:0043025//neuronal cell bod…	GO:0015631//tubulin binding;GO:0048306//calcium-dependent protein binding;	-
ENSGALG00000011235	120.077	150.367	89.7863	0.597113	-0.743923	0.0241006	1	Down Regulation	2	34255021	34277260	+	2200	GALNT15	GO:0030133;	K00710	EC:2.4.1.41	O;M	KOG3736;38N4Z;3BBSU;3D1YX;47ZRP;4925V;4GTTP	polypeptide N-acetylgalactosaminyltransferase 15 [Source:NCBI gene;Acc:420642]	420642	A0A1D5PXD5	-	GO:0030133//transport vesicle;	-	ko00514(Other types of O-glycan biosynthesis);ko00512(Mucin type O-glycan biosynthesis)
ENSGALG00000033365	1320.01	1716.63	923.386	0.537906	-0.894575	0.0243324	1	Down Regulation	10	17875706	17910716	+	4330	ALDH1A3	GO:0001758;GO:0002072;GO:0002138;GO:0002138;GO:0004029;GO:0004029;GO:0004030;GO:0004030;GO:0005737;GO:0005737;GO:0006081;GO:0006081;GO:0007626;GO:0016491;GO:0016491;GO:0016491;GO:0016620;GO:0016620;GO:0016620;GO:0021768;GO:0031076;GO:0042472;GO:0042573;GO:0042573;GO:0042574;GO:0042803;GO:0043065;GO:0043584;GO:0048048;GO:0048386;GO:0050885;GO:0051289;GO:0060013;GO:0060166;GO:0060324;GO:0070324;GO:…	K07249	EC:1.2.1.36	-	-	aldehyde dehydrogenase 1 family member A3 [Source:NCBI gene;Acc:395389]	395389	Q9DD46	GO:0002072//optic cup morphogenesis involved in camera-type eye development;GO:0002138//retinoic acid biosynthetic process;GO:0002138//retinoic acid biosynthetic process;GO:0006081//cellular aldehyde metabolic process;GO:0006081//cellular aldehyde metabolic process;GO:0007626//locomotory behavior;GO:0021768//nucleus accumbens development;GO:0031076//embryonic camera-type eye development;GO:004247…	GO:0005737//cytoplasm;GO:0005737//cytoplasm;	GO:0001758//retinal dehydrogenase activity;GO:0004029//aldehyde dehydrogenase (NAD+) activity;GO:0004029//aldehyde dehydrogenase (NAD+) activity;GO:0004030//aldehyde dehydrogenase [NAD(P)+] activity;GO:0004030//aldehyde dehydrogenase [NAD(P)+] activity;GO:0016491//oxidoreductase activity;GO:0016491//oxidoreductase activity;GO:0016491//oxidoreductase activity;GO:0016620//oxidoreductase activity, a…	ko00830(Retinol metabolism)
ENSGALG00000016288	1.06289	2.12578	0	0	#NAME?	0.0244647	1	Down Regulation	1	117527572	118143733	-	2157	IL1RAPL1	GO:0003953;GO:0004908;GO:0005886;GO:0007165;GO:0045920;GO:0098978;GO:0099175;GO:0099545;GO:1905606;	K05170	-	T;D;Z	KOG3971;39WWK;3BDRX;3CSZ2;487E3;490TB;4GQQM	interleukin 1 receptor accessory protein like 1 [Source:NCBI gene;Acc:427993]	427993	-	GO:0007165//signal transduction;GO:0045920//negative regulation of exocytosis;GO:0099175//regulation of postsynapse organization;GO:0099545//trans-synaptic signaling by trans-synaptic complex;GO:1905606//regulation of presynapse assembly;	GO:0005886//plasma membrane;GO:0098978//glutamatergic synapse;	GO:0003953//NAD+ nucleosidase activity;GO:0004908//interleukin-1 receptor activity;	-
ENSGALG00000048309	996.427	1320.44	672.414	0.509234	-0.973598	0.0245011	1	Down Regulation	1	142895982	142899302	-	3321	-	GO:0003676;GO:0004190;GO:0006508;GO:0008270;GO:0016032;	-	-	-	-	uncharacterized LOC107050476 [Source:NCBI gene;Acc:107050476]	-	-	GO:0006508//proteolysis;GO:0016032//viral process;	-	GO:0003676//nucleic acid binding;GO:0004190//aspartic-type endopeptidase activity;GO:0008270//zinc ion binding;	-
ENSGALG00000011314	74.8995	92.8015	56.9976	0.614189	-0.703245	0.0248375	1	Down Regulation	2	38121822	38167107	+	2535	LRRC3B	GO:0005515;GO:0005515;GO:0005515;	-	-	L;K;W;T	KOG4237;38DY9;3BDDB;3CXUE;487RE;492WV;4GKWB	leucine rich repeat containing 3B [Source:NCBI gene;Acc:420657]	420657	E1BYY6	-	-	GO:0005515//protein binding;GO:0005515//protein binding;GO:0005515//protein binding;	-
ENSGALG00000001534	33.6344	44.638	22.6309	0.506987	-0.97998	0.0261369	1	Down Regulation	21	2206190	2209802	-	1833	TMEM88B	-	-	-	S	2S0XY;39WHS;3BKRB;3D5P3;48CXT;494N2;4GSUS	transmembrane protein 88B [Source:NCBI gene;Acc:419414]	419414	F1NPH0	-	-	-	-
ENSGALG00000049288	7.99069	1.94588	14.0355	7.21292	2.85058	0.0264189	1	Up Regulation	2	1011262	1014817	+	2444	-	GO:0000166;GO:0005525;GO:0005525;GO:0005525;	-	-	-	-	-	-	-	-	-	GO:0000166//nucleotide binding;GO:0005525//GTP binding;GO:0005525//GTP binding;GO:0005525//GTP binding;	-
ENSGALG00000040101	88.2998	132.873	43.7266	0.329086	-1.60346	0.0264881	1	Down Regulation	16	2272154	2410307	+	2941	-	GO:0001817;GO:0005102;GO:0009897;GO:0050852;	-	-	-	-	-	-	-	GO:0001817//regulation of cytokine production;GO:0050852//T cell receptor signaling pathway;	GO:0009897//external side of plasma membrane;	GO:0005102//signaling receptor binding;	-
ENSGALG00000035854	888.009	1173.01	603.004	0.514064	-0.95998	0.0269516	1	Down Regulation	2	41532339	41538738	+	2443	-	GO:0004867;GO:0004867;GO:0005581;GO:0010951;	-	-	-	-	-	-	-	GO:0010951//negative regulation of endopeptidase activity;	GO:0005581//collagen trimer;	GO:0004867//serine-type endopeptidase inhibitor activity;GO:0004867//serine-type endopeptidase inhibitor activity;	-
ENSGALG00000017392	48.7428	37.2038	60.2818	1.62031	0.696272	0.0273896	1	Up Regulation	3	9243265	9249046	-	2232	SPDYA	GO:0000082;GO:0005634;GO:0005634;GO:0005654;GO:0006974;GO:0007140;GO:0008284;GO:0019901;GO:0019901;GO:0030295;GO:0045737;GO:0045860;	K08694	-	S	KOG3938;39UBT;3BJ32;3D2FQ;483KN;4938Q;4GSX9	speedy/RINGO cell cycle regulator family member A [Source:NCBI gene;Acc:101748777]	101748777	E1C1Y3	GO:0000082//G1/S transition of mitotic cell cycle;GO:0006974//cellular response to DNA damage stimulus;GO:0007140//male meiotic nuclear division;GO:0008284//positive regulation of cell population proliferation;GO:0045737//positive regulation of cyclin-dependent protein serine/threonine kinase activity;GO:0045860//positive regulation of protein kinase activity;	GO:0005634//nucleus;GO:0005634//nucleus;GO:0005654//nucleoplasm;	GO:0019901//protein kinase binding;GO:0019901//protein kinase binding;GO:0030295//protein kinase activator activity;	ko04914(Progesterone-mediated oocyte maturation);ko04114(Oocyte meiosis)
ENSGALG00000006112	40.9234	55.1236	26.7232	0.484786	-1.04458	0.0285859	1	Down Regulation	2	5538868	5700257	+	6117	SCN5A	GO:0001518;GO:0005216;GO:0005248;GO:0005261;GO:0005515;GO:0005886;GO:0006811;GO:0006814;GO:0016020;GO:0055085;	K04838	-	U;P	KOG2301;38BYK;3B9I5;3CRAE;48AYG;48UU1;4GI4S	sodium voltage-gated channel alpha subunit 5 [Source:NCBI gene;Acc:395947]	395947	F1N8I1	GO:0006811//ion transport;GO:0006814//sodium ion transport;GO:0055085//transmembrane transport;	GO:0001518//voltage-gated sodium channel complex;GO:0005886//plasma membrane;GO:0016020//membrane;	GO:0005216//ion channel activity;GO:0005248//voltage-gated sodium channel activity;GO:0005261//cation channel activity;GO:0005515//protein binding;	ko04261(Adrenergic signaling in cardiomyocytes)
ENSGALG00000004293	2.03298	3.56562	0.500346	0.140325	-2.83315	0.0291268	1	Down Regulation	3	45498435	45518857	+	2409	-	GO:0004252;GO:0006508;	K01315	EC:3.4.21.7	O	2QVNP;38ER1;3BEHU;3CXYM;47Z7W;48XZD;4GPR4	plasminogen [Source:NCBI gene;Acc:421580]	421580	F1NWX6	GO:0006508//proteolysis;	-	GO:0004252//serine-type endopeptidase activity;	ko05164(Influenza A);ko04080(Neuroactive ligand-receptor interaction)
ENSGALG00000002103	795.385	1053.16	537.609	0.510472	-0.970097	0.0293891	1	Down Regulation	11	1222442	1224448	+	740	TPPP3	GO:0001578;GO:0001578;GO:0015631;GO:0015631;GO:0046785;GO:0048471;GO:0097427;	-	-	J;T	KOG4070;39VI9;3BK5S;3D3RF;48256;48ZCQ;4GHXV	tubulin polymerization promoting protein family member 3 [Source:NCBI gene;Acc:415669]	415669	E1BR14	GO:0001578//microtubule bundle formation;GO:0001578//microtubule bundle formation;GO:0046785//microtubule polymerization;	GO:0048471//perinuclear region of cytoplasm;GO:0097427//microtubule bundle;	GO:0015631//tubulin binding;GO:0015631//tubulin binding;	-
ENSGALG00000030940	1336.67	587.414	2085.92	3.55102	1.82823	0.0299907	1	Up Regulation	16	2572332	2573868	+	976	BLB2	GO:0002250;GO:0002376;GO:0002503;GO:0002504;GO:0006955;GO:0006955;GO:0016020;GO:0016020;GO:0016020;GO:0016021;GO:0019882;GO:0019882;GO:0019886;GO:0023026;GO:0042613;GO:0042613;GO:0042613;GO:0042613;GO:0050870;	K06752	-	-	-	Major histocompatibility complex class II beta chain BLB2, (similar to HLA class II, D beta chain) [Source:NCBI gene;Acc:101747454]	101747454	A5HUL4	GO:0002250//adaptive immune response;GO:0002376//immune system process;GO:0002503//peptide antigen assembly with MHC class II protein complex;GO:0002504//antigen processing and presentation of peptide or polysaccharide antigen via MHC class II;GO:0006955//immune response;GO:0006955//immune response;GO:0019882//antigen processing and presentation;GO:0019882//antigen processing and presentation;GO:…	GO:0016020//membrane;GO:0016020//membrane;GO:0016020//membrane;GO:0016021//integral component of membrane;GO:0042613//MHC class II protein complex;GO:0042613//MHC class II protein complex;GO:0042613//MHC class II protein complex;GO:0042613//MHC class II protein complex;	GO:0023026//MHC class II protein complex binding;	ko05168(Herpes simplex virus 1 infection);ko05164(Influenza A);ko04672(Intestinal immune network for IgA production);ko04514(Cell adhesion molecules);ko04145(Phagosome)
ENSGALG00000053921	768.141	1084.32	451.962	0.416817	-1.26252	0.0303709	1	Down Regulation	3	56642469	56645858	-	3390	-	GO:0003676;GO:0004190;GO:0006508;GO:0008270;GO:0016032;	-	-	-	-	uncharacterized LOC112532140 [Source:NCBI gene;Acc:112532140]	-	-	GO:0006508//proteolysis;GO:0016032//viral process;	-	GO:0003676//nucleic acid binding;GO:0004190//aspartic-type endopeptidase activity;GO:0008270//zinc ion binding;	-
ENSGALG00000008757	226.245	180.68	271.81	1.50437	0.589158	0.030619	1	Up Regulation	3	11929031	11934921	-	1909	CNRIP1	GO:0005737;GO:0005886;GO:0008022;GO:0031718;	-	-	S	2QTXE;39UMH;3BK63;3D0PH;483HB;496MR;4GTYY	cannabinoid receptor interacting protein 1 [Source:NCBI gene;Acc:421266]	421266	E1BU35	-	GO:0005737//cytoplasm;GO:0005886//plasma membrane;	GO:0008022//protein C-terminus binding;GO:0031718//type 1 cannabinoid receptor binding;	-
ENSGALG00000005434	4.19727	7.42638	0.968157	0.130367	-2.93935	0.0306502	1	Down Regulation	Z	31707230	31708325	-	907	CER1	GO:0001657;GO:0001947;GO:0003140;GO:0003419;GO:0005125;GO:0005576;GO:0005576;GO:0005615;GO:0005615;GO:0005615;GO:0005615;GO:0007369;GO:0007399;GO:0008285;GO:0009948;GO:0009952;GO:0010628;GO:0010629;GO:0016015;GO:0016015;GO:0023019;GO:0023019;GO:0030282;GO:0030514;GO:0032926;GO:0032926;GO:0035582;GO:0035582;GO:0035582;GO:0036122;GO:0042074;GO:0042803;GO:0048263;GO:0048382;GO:0061371;GO:0071276;GO:…	K01645	-	T;S	2S2G4;39X61;3BNCZ;3D493;48AU3;4983U;4GTCC	cerberus 1, DAN family BMP antagonist [Source:NCBI gene;Acc:395623]	395623	Q9PUK2	GO:0001657//ureteric bud development;GO:0001947//heart looping;GO:0003140//determination of left/right asymmetry in lateral mesoderm;GO:0003419//growth plate cartilage chondrocyte proliferation;GO:0007369//gastrulation;GO:0007399//nervous system development;GO:0008285//negative regulation of cell population proliferation;GO:0009948//anterior/posterior axis specification;GO:0009952//anterior/poste…	GO:0005576//extracellular region;GO:0005576//extracellular region;GO:0005615//extracellular space;GO:0005615//extracellular space;GO:0005615//extracellular space;GO:0005615//extracellular space;	GO:0005125//cytokine activity;GO:0016015//morphogen activity;GO:0016015//morphogen activity;GO:0036122//BMP binding;GO:0042803//protein homodimerization activity;	ko04310(Wnt signaling pathway)
ENSGALG00000016981	90.4524	109.742	71.1631	0.648459	-0.624912	0.0309176	1	Down Regulation	1	169183530	169188007	+	1480	SPERT	GO:0003674;GO:0005575;GO:0008150;	K23403	-	S	2S6IZ;39Y17;3BP61;3CU96;4814D;4974C;4GHXX	spermatid associated [Source:NCBI gene;Acc:418848]	418848	A1KXM5	GO:0008150//biological_process;	GO:0005575//cellular_component;	GO:0003674//molecular_function;	-
ENSGALG00000047341	302.913	401.059	204.766	0.510565	-0.969834	0.0309469	1	Down Regulation	2	41502573	41507421	+	2325	-	GO:0030198;	-	-	-	-	-	-	-	GO:0030198//extracellular matrix organization;	-	-	-
ENSGALG00000035266	94.4973	120.056	68.9388	0.574223	-0.800318	0.0313152	1	Down Regulation	1	127043815	127168755	+	2701	ANOS1	GO:0005515;GO:0005515;GO:0005576;GO:0030414;	K23413	-	-	-	anosmin 1 [Source:NCBI gene;Acc:396395]	396395	P33005	-	GO:0005576//extracellular region;	GO:0005515//protein binding;GO:0005515//protein binding;GO:0030414//peptidase inhibitor activity;	-
ENSGALG00000004879	86.8205	117.899	55.7419	0.472793	-1.08072	0.0319081	1	Down Regulation	12	4459523	4542964	+	2917	SLC6A11	GO:0001504;GO:0005332;GO:0005887;GO:0006836;GO:0008028;GO:0015718;GO:0016020;GO:0016021;GO:0045202;	K05044	-	T;U	KOG3660;38G22;3BB0B;3CTJJ;480PC;496ED;4GU1Q	solute carrier family 6 member 11 [Source:NCBI gene;Acc:415959]	415959	E1BXE8	GO:0001504//neurotransmitter uptake;GO:0006836//neurotransmitter transport;GO:0015718//monocarboxylic acid transport;	GO:0005887//integral component of plasma membrane;GO:0016020//membrane;GO:0016021//integral component of membrane;GO:0045202//synapse;	GO:0005332//gamma-aminobutyric acid:sodium symporter activity;GO:0008028//monocarboxylic acid transmembrane transporter activity;	-
ENSGALG00000015307	1196.94	1453.4	940.476	0.647086	-0.62797	0.0320019	1	Down Regulation	1	86150625	86219278	-	3027	-	GO:0005515;GO:0005515;GO:0005515;GO:0005515;	K24477	-	S;T	2QRV7;38H1U;3BC5H;3D157;486CW;4934X;4GHB1	-	769237	-	-	-	GO:0005515//protein binding;GO:0005515//protein binding;GO:0005515//protein binding;GO:0005515//protein binding;	-
ENSGALG00000051008	13.8026	7.73863	19.8666	2.5672	1.3602	0.0327119	1	Up Regulation	15	11091732	11092979	-	309	-	-	-	-	-	-	-	-	-	-	-	-	-
ENSGALG00000047550	1.71244	0.165199	3.25968	19.7318	4.30245	0.0327182	1	Up Regulation	28	258372	260465	-	2094	-	GO:0003676;GO:0003676;GO:0003964;GO:0003964;GO:0003964;GO:0004518;GO:0004519;GO:0004523;GO:0004523;GO:0004523;GO:0006278;GO:0006278;GO:0008270;GO:0008270;GO:0015074;GO:0015074;GO:0016740;GO:0016779;GO:0016787;GO:0035613;GO:0044260;GO:0046872;GO:0090305;GO:0090502;	-	-	-	-	-	-	-	GO:0006278//RNA-dependent DNA biosynthetic process;GO:0006278//RNA-dependent DNA biosynthetic process;GO:0015074//DNA integration;GO:0015074//DNA integration;GO:0044260//cellular macromolecule metabolic process;GO:0090305//nucleic acid phosphodiester bond hydrolysis;GO:0090502//RNA phosphodiester bond hydrolysis, endonucleolytic;	-	GO:0003676//nucleic acid binding;GO:0003676//nucleic acid binding;GO:0003964//RNA-directed DNA polymerase activity;GO:0003964//RNA-directed DNA polymerase activity;GO:0003964//RNA-directed DNA polymerase activity;GO:0004518//nuclease activity;GO:0004519//endonuclease activity;GO:0004523//RNA-DNA hybrid ribonuclease activity;GO:0004523//RNA-DNA hybrid ribonuclease activity;GO:0004523//RNA-DNA hybr…	-
ENSGALG00000034716	47.8183	59.0508	36.5858	0.619565	-0.690672	0.0334738	1	Down Regulation	3	59938390	59947701	-	1008	HEY2	GO:0000122;GO:0000122;GO:0000981;GO:0001227;GO:0001568;GO:0001570;GO:0003150;GO:0003151;GO:0003171;GO:0003180;GO:0003184;GO:0003186;GO:0003195;GO:0003199;GO:0003208;GO:0003214;GO:0003215;GO:0003222;GO:0003300;GO:0003677;GO:0003677;GO:0003700;GO:0003700;GO:0005634;GO:0005737;GO:0006355;GO:0007219;GO:0007389;GO:0009948;GO:0010460;GO:0010468;GO:0010628;GO:0010629;GO:0010667;GO:0014031;GO:0014898;GO:…	K09091	-	-	-	hes related family bHLH transcription factor with YRPW motif 2 [Source:NCBI gene;Acc:421718]	421718	A0A1D5PW12	GO:0000122//negative regulation of transcription by RNA polymerase II;GO:0000122//negative regulation of transcription by RNA polymerase II;GO:0001568//blood vessel development;GO:0001570//vasculogenesis;GO:0003150//muscular septum morphogenesis;GO:0003151//outflow tract morphogenesis;GO:0003171//atrioventricular valve development;GO:0003180//aortic valve morphogenesis;GO:0003184//pulmonary valve…	GO:0005634//nucleus;GO:0005737//cytoplasm;GO:0017053//transcription repressor complex;	GO:0000981//DNA-binding transcription factor activity, RNA polymerase II-specific;GO:0001227//DNA-binding transcription repressor activity, RNA polymerase II-specific;GO:0003677//DNA binding;GO:0003677//DNA binding;GO:0003700//DNA-binding transcription factor activity;GO:0003700//DNA-binding transcription factor activity;GO:0042802//identical protein binding;GO:0042826//histone deacetylase bindin…	ko04330(Notch signaling pathway)
ENSGALG00000036412	21.4344	28.9974	13.8714	0.478368	-1.06381	0.0335025	1	Down Regulation	2	42447408	42553652	+	2062	TMEM108	GO:0005769;GO:0006898;GO:0008090;GO:0010008;GO:0014069;GO:0021542;GO:0030424;GO:0031175;GO:0036477;GO:0051388;GO:0097106;GO:0097484;GO:0098815;GO:1990416;	-	-	-	-	transmembrane protein 108 [Source:NCBI gene;Acc:420692]	420692	A0A1L1RLL1	GO:0006898//receptor-mediated endocytosis;GO:0008090//retrograde axonal transport;GO:0021542//dentate gyrus development;GO:0031175//neuron projection development;GO:0051388//positive regulation of neurotrophin TRK receptor signaling pathway;GO:0097106//postsynaptic density organization;GO:0097484//dendrite extension;GO:0098815//modulation of excitatory postsynaptic potential;GO:1990416//cellular …	GO:0005769//early endosome;GO:0010008//endosome membrane;GO:0014069//postsynaptic density;GO:0030424//axon;GO:0036477//somatodendritic compartment;	-	-
ENSGALG00000041435	60.9254	75.6538	46.1969	0.610635	-0.711618	0.0336917	1	Down Regulation	25	2844773	2862713	-	4851	-	GO:0016020;GO:0016021;	-	-	-	-	nucleoporin 210 like [Source:NCBI gene;Acc:426146]	-	-	-	GO:0016020//membrane;GO:0016021//integral component of membrane;	-	-
ENSGALG00000048572	13.5878	7.19852	19.9771	2.77517	1.47258	0.0338831	1	Up Regulation	4	85722927	85900720	-	1963	-	-	-	-	-	-	T-cell surface glycoprotein CD8 alpha chain-like [Source:NCBI gene;Acc:771880]	-	-	-	-	-	-
ENSGALG00000022875	91.2056	126.81	55.6017	0.438466	-1.18946	0.0343091	1	Down Regulation	2	98074041	98078558	-	2993	-	-	-	-	-	-	myelin oligodendrocyte glycoprotein [Source:NCBI gene;Acc:421050]	421050	-	-	-	-	-
ENSGALG00000045814	270.068	360.817	179.319	0.496982	-1.00874	0.0345209	1	Down Regulation	1	130585756	130603216	+	3351	CRLF2	GO:0005515;GO:0016020;GO:0016021;GO:0004896;GO:0005515;GO:0008284;GO:0019221;GO:0032754;GO:0033005;GO:1904894;GO:0005515;	K05078	-	-	-	cytokine receptor-like factor 2 [Source:NCBI gene;Acc:418668]	418668	A0A1L1RUS5	GO:0008284//positive regulation of cell population proliferation;GO:0019221//cytokine-mediated signaling pathway;GO:0032754//positive regulation of interleukin-5 production;GO:0033005//positive regulation of mast cell activation;GO:1904894//positive regulation of receptor signaling pathway via STAT;	GO:0016020//membrane;GO:0016021//integral component of membrane;	GO:0005515//protein binding;GO:0004896//cytokine receptor activity;GO:0005515//protein binding;GO:0005515//protein binding;	ko04060(Cytokine-cytokine receptor interaction)
ENSGALG00000052894	90.036	109.676	70.3963	0.641859	-0.639672	0.0348748	1	Down Regulation	1	137753896	137760396	+	2542	-	GO:0006606;	-	-	-	-	-	-	-	GO:0006606//protein import into nucleus;	-	-	-
ENSGALG00000021273	62.2504	49.3863	75.1145	1.52096	0.604981	0.0352726	1	Up Regulation	24	5421298	5428328	-	1416	TMPRSS13	GO:0004252;GO:0005044;GO:0005515;GO:0006508;GO:0016020;	K09643	-	O;E	KOG3627;38FF7;3B9YY;3D0AK;4856Y;490J9;4GI6Z	transmembrane serine protease 13 [Source:NCBI gene;Acc:100859131]	100859131	-	GO:0006508//proteolysis;	GO:0016020//membrane;	GO:0004252//serine-type endopeptidase activity;GO:0005044//scavenger receptor activity;GO:0005515//protein binding;	-
ENSGALG00000030629	1.61541	2.92918	0.301644	0.102979	-3.27958	0.0359122	1	Down Regulation	33	5249338	5254464	-	1991	KRT6A	GO:0045095;	K07605	-	-	-	keratin 6A [Source:NCBI gene;Acc:408041]	408041	A0A1D5PXP0	-	GO:0045095//keratin filament;	-	-
ENSGALG00000052285	10.8929	6.50335	15.2825	2.34994	1.23262	0.0362534	1	Up Regulation	4	85828727	85833484	-	1472	-	-	-	-	-	-	T-cell surface glycoprotein CD8 alpha chain-like [Source:NCBI gene;Acc:771880]	-	-	-	-	-	-
ENSGALG00000036097	45.675	70.3228	21.0271	0.299008	-1.74175	0.0367571	1	Down Regulation	2	74190751	74441847	+	2994	CDH18	GO:0005509;GO:0005886;GO:0007155;GO:0007156;GO:0016020;GO:0098609;GO:0005509;GO:0005886;GO:0007155;GO:0007156;GO:0016020;GO:0098609;	K06805	-	-	-	cadherin 18 [Source:NCBI gene;Acc:428490]	428490	-	GO:0007155//cell adhesion;GO:0007156//homophilic cell adhesion via plasma membrane adhesion molecules;GO:0098609//cell-cell adhesion;GO:0007155//cell adhesion;GO:0007156//homophilic cell adhesion via plasma membrane adhesion molecules;GO:0098609//cell-cell adhesion;	GO:0005886//plasma membrane;GO:0016020//membrane;GO:0005886//plasma membrane;GO:0016020//membrane;	GO:0005509//calcium ion binding;GO:0005509//calcium ion binding;	-
ENSGALG00000016375	61.8637	77.6705	46.0568	0.592977	-0.753952	0.0372424	1	Down Regulation	1	120317314	120408886	-	2271	PHEX	GO:0004222;GO:0005783;GO:0005794;GO:0006508;GO:0006508;GO:0008237;GO:0019637;GO:0030282;GO:0048471;GO:0004222;GO:0006508;GO:0008237;	K08636	EC:3.4.24.-	E;O	KOG3624;38BNF;3B9I2;3CW8Q;4830U;48VAY;4GSFP	phosphate regulating endopeptidase homolog, X- linked [Source:NCBI gene;Acc:395777]	395777	-	GO:0006508//proteolysis;GO:0006508//proteolysis;GO:0019637//organophosphate metabolic process;GO:0030282//bone mineralization;GO:0006508//proteolysis;	GO:0005783//endoplasmic reticulum;GO:0005794//Golgi apparatus;GO:0048471//perinuclear region of cytoplasm;	GO:0004222//metalloendopeptidase activity;GO:0008237//metallopeptidase activity;GO:0004222//metalloendopeptidase activity;GO:0008237//metallopeptidase activity;	-
ENSGALG00000006402	83.2048	65.3013	101.108	1.54833	0.630716	0.0378143	1	Up Regulation	9	4855404	4859977	-	3506	NRROS	GO:0005515;GO:0005515;GO:0005515;GO:0005783;GO:0006801;GO:0006954;GO:0006955;GO:0007179;GO:0009986;GO:0009986;GO:0014005;GO:0035583;GO:0036364;GO:0050431;GO:0050431;	-	-	S;U	KOG0619;38HTU;3BAA2;3D1ZC;4869Y;495XH;4GJ66	negative regulator of reactive oxygen species [Source:NCBI gene;Acc:424857]	-	-	GO:0006801//superoxide metabolic process;GO:0006954//inflammatory response;GO:0006955//immune response;GO:0007179//transforming growth factor beta receptor signaling pathway;GO:0014005//microglia development;GO:0035583//sequestering of TGFbeta in extracellular matrix;GO:0036364//transforming growth factor beta1 activation;	GO:0005783//endoplasmic reticulum;GO:0009986//cell surface;GO:0009986//cell surface;	GO:0005515//protein binding;GO:0005515//protein binding;GO:0005515//protein binding;GO:0050431//transforming growth factor beta binding;GO:0050431//transforming growth factor beta binding;	-
ENSGALG00000041400	2.56936	0.5652	4.57352	8.09187	3.01647	0.0378837	1	Up Regulation	21	5269524	5273140	-	1336	-	GO:0016020;GO:0016021;GO:0016021;GO:0016787;GO:0016787;GO:0016787;GO:0016787;GO:0052689;GO:0052689;	K14351	EC:3.1.1.-	-	-	arylacetamide deacetylase like 3A [Source:NCBI gene;Acc:768580]	768580	-	-	GO:0016020//membrane;GO:0016021//integral component of membrane;GO:0016021//integral component of membrane;	GO:0016787//hydrolase activity;GO:0016787//hydrolase activity;GO:0016787//hydrolase activity;GO:0016787//hydrolase activity;GO:0052689//carboxylic ester hydrolase activity;GO:0052689//carboxylic ester hydrolase activity;	-
ENSGALG00000052829	6.89158	10.1156	3.6676	0.36257	-1.46367	0.0386924	1	Down Regulation	17	918451	928380	-	4222	MAMDC4	GO:0005515;GO:0016020;	-	-	-	-	MAM domain containing 4 [Source:NCBI gene;Acc:101751695]	-	-	-	GO:0016020//membrane;	GO:0005515//protein binding;	-
ENSGALG00000053052	11.6297	7.35375	15.9057	2.16294	1.11299	0.0393923	1	Up Regulation	31	5758899	5760811	-	1414	-	-	-	-	-	-	immunoglobulin superfamily member 1-like [Source:NCBI gene;Acc:112531168]	-	-	-	-	-	-
ENSGALG00000050568	22.6729	28.8408	16.505	0.57228	-0.805207	0.0398569	1	Down Regulation	8	14951227	14968630	+	2295	-	-	-	-	-	-	HFM1, ATP dependent DNA helicase homolog [Source:NCBI gene;Acc:424509]	-	-	-	-	-	-
ENSGALG00000023812	91.0611	72.8433	109.279	1.50019	0.585145	0.0398881	1	Up Regulation	13	17680388	17687210	+	1429	CCNI2	-	-	-	D	KOG0653;39U35;3BF1S;3D21F;4866I;498Y3;4GVUV	cyclin I family member 2 [Source:NCBI gene;Acc:771567]	-	-	-	-	-	-
ENSGALG00000009574	5.08875	2.40011	7.77739	3.24043	1.69619	0.0403893	1	Up Regulation	9	22414329	22416411	-	894	IL12A	GO:0001916;GO:0002860;GO:0005125;GO:0005143;GO:0005576;GO:0005615;GO:0006955;GO:0008083;GO:0008083;GO:0009615;GO:0010224;GO:0016477;GO:0032496;GO:0032700;GO:0032729;GO:0032816;GO:0032946;GO:0034393;GO:0042163;GO:0042531;GO:0043514;GO:0045513;GO:0045785;GO:0045954;GO:0046982;GO:0048662;GO:0050671;GO:0050709;GO:0050830;GO:0051135;GO:0097191;GO:0098586;GO:1900747;GO:1903588;GO:2000510;	K05406	-	M;T	2S8JN;3A4V8;3BHVS;3D3MK;48CGY;498TY;4GV1X	interleukin 12A [Source:NCBI gene;Acc:407090]	407090	Q6X0L0	GO:0001916//positive regulation of T cell mediated cytotoxicity;GO:0002860//positive regulation of natural killer cell mediated cytotoxicity directed against tumor cell target;GO:0006955//immune response;GO:0009615//response to virus;GO:0010224//response to UV-B;GO:0016477//cell migration;GO:0032496//response to lipopolysaccharide;GO:0032700//negative regulation of interleukin-17 production;GO:00…	GO:0005576//extracellular region;GO:0005615//extracellular space;GO:0043514//interleukin-12 complex;	GO:0005125//cytokine activity;GO:0005143//interleukin-12 receptor binding;GO:0008083//growth factor activity;GO:0008083//growth factor activity;GO:0042163//interleukin-12 beta subunit binding;GO:0045513//interleukin-27 binding;GO:0046982//protein heterodimerization activity;	ko05168(Herpes simplex virus 1 infection);ko05164(Influenza A);ko04625(C-type lectin receptor signaling pathway);ko04622(RIG-I-like receptor signaling pathway);ko04620(Toll-like receptor signaling pathway);ko04060(Cytokine-cytokine receptor interaction)
ENSGALG00000002350	61.5503	47.9986	75.102	1.56467	0.645858	0.0403971	1	Up Regulation	14	15304269	15344033	-	6513	-	GO:0005524;GO:0007018;GO:0008569;GO:0030286;GO:0045505;GO:0051959;	K10408	-	Z	KOG3595;38EZQ;3BFZQ;3CR7W;480VS;48VHA;4GRYC	dynein axonemal heavy chain 3 [Source:NCBI gene;Acc:427004]	427004	-	GO:0007018//microtubule-based movement;	GO:0030286//dynein complex;	GO:0005524//ATP binding;GO:0008569//minus-end-directed microtubule motor activity;GO:0045505//dynein intermediate chain binding;GO:0051959//dynein light intermediate chain binding;	-
ENSGALG00000019543	110.16	132.847	87.4725	0.658447	-0.60286	0.0404271	1	Down Regulation	2	76264871	76273509	-	1084	OTULIN	GO:0002040;GO:0004843;GO:0004843;GO:0004843;GO:0005737;GO:0005737;GO:0008234;GO:0008234;GO:0010803;GO:0010803;GO:0032088;GO:0032088;GO:0045087;GO:0050728;GO:0050728;GO:0060828;GO:0070431;GO:0071797;GO:1990108;GO:1990108;GO:1990108;GO:0004843;GO:1990108;	K18343	EC:3.4.19.12	S	2QTB8;38EE2;3BDBN;3CXM6;481WI;48Z6X;4GUD5	family with sequence similarity 105, member B [Source:NCBI gene;Acc:427097]	427097	-	GO:0002040//sprouting angiogenesis;GO:0010803//regulation of tumor necrosis factor-mediated signaling pathway;GO:0010803//regulation of tumor necrosis factor-mediated signaling pathway;GO:0032088//negative regulation of NF-kappaB transcription factor activity;GO:0032088//negative regulation of NF-kappaB transcription factor activity;GO:0045087//innate immune response;GO:0050728//negative regulati…	GO:0005737//cytoplasm;GO:0005737//cytoplasm;GO:0071797//LUBAC complex;	GO:0004843//thiol-dependent deubiquitinase;GO:0004843//thiol-dependent deubiquitinase;GO:0004843//thiol-dependent deubiquitinase;GO:0008234//cysteine-type peptidase activity;GO:0008234//cysteine-type peptidase activity;GO:0004843//thiol-dependent deubiquitinase;	-
ENSGALG00000001288	10.2121	14.0062	6.418	0.458227	-1.12587	0.0404524	1	Down Regulation	21	1895685	1907122	+	2533	-	GO:0005737;	-	-	S	2QPUP;39TKP;3B96G;3CUS6;484WM;48X7Q;4GNW3	-	419400	-	-	GO:0005737//cytoplasm;	-	-
ENSGALG00000052336	13.6922	17.9913	9.39315	0.522093	-0.93762	0.0405609	1	Down Regulation	2	99984351	99987439	+	2361	-	GO:0016020;GO:0016021;	-	-	-	-	-	-	-	-	GO:0016020//membrane;GO:0016021//integral component of membrane;	-	-
ENSGALG00000028895	8.34553	1.09379	15.5973	14.2598	3.83388	0.0410995	1	Up Regulation	14	13226354	13229728	+	1458	-	GO:0004888;GO:0004888;GO:0004930;GO:0004930;GO:0004930;GO:0004967;GO:0004967;GO:0005886;GO:0005886;GO:0007165;GO:0007166;GO:0007166;GO:0007186;GO:0007186;GO:0007186;GO:0007188;GO:0008528;GO:0016020;GO:0016020;GO:0016020;GO:0016021;GO:0016021;GO:0016021;GO:0017046;GO:0038023;GO:0071377;	K04583	-	T;M	KOG4564;38BI5;3BB70;3CRIA;4859J;497FD;4GT4A	glucagon receptor-like [Source:NCBI gene;Acc:772096]	772096	C0J3M4	GO:0007165//signal transduction;GO:0007166//cell surface receptor signaling pathway;GO:0007166//cell surface receptor signaling pathway;GO:0007186//G protein-coupled receptor signaling pathway;GO:0007186//G protein-coupled receptor signaling pathway;GO:0007186//G protein-coupled receptor signaling pathway;GO:0007188//adenylate cyclase-modulating G protein-coupled receptor signaling pathway;GO:007…	GO:0005886//plasma membrane;GO:0005886//plasma membrane;GO:0016020//membrane;GO:0016020//membrane;GO:0016020//membrane;GO:0016021//integral component of membrane;GO:0016021//integral component of membrane;GO:0016021//integral component of membrane;	GO:0004888//transmembrane signaling receptor activity;GO:0004888//transmembrane signaling receptor activity;GO:0004930//G protein-coupled receptor activity;GO:0004930//G protein-coupled receptor activity;GO:0004930//G protein-coupled receptor activity;GO:0004967//glucagon receptor activity;GO:0004967//glucagon receptor activity;GO:0008528//G protein-coupled peptide receptor activity;GO:0017046//p…	ko04080(Neuroactive ligand-receptor interaction)
ENSGALG00000002958	56.4335	69.8867	42.9804	0.615001	-0.701339	0.0412273	1	Down Regulation	9	10092468	10198054	-	2157	DNER	GO:0005112;GO:0005509;GO:0005769;GO:0005886;GO:0007220;GO:0007417;GO:0010001;GO:0030425;GO:0030425;GO:0043025;GO:0048741;	K24463	-	O;T	KOG1217;38HMG;3BD74;3CZC6;489UC;49697;4GIA5	delta/notch like EGF repeat containing [Source:NCBI gene;Acc:424786]	424786	F1N9F4	GO:0007220//Notch receptor processing;GO:0007417//central nervous system development;GO:0010001//glial cell differentiation;GO:0048741//skeletal muscle fiber development;	GO:0005769//early endosome;GO:0005886//plasma membrane;GO:0030425//dendrite;GO:0030425//dendrite;GO:0043025//neuronal cell body;	GO:0005112//Notch binding;GO:0005509//calcium ion binding;	-
ENSGALG00000041042	2.35348	3.90082	0.806135	0.206658	-2.27468	0.0413028	1	Down Regulation	1	132259464	132561163	-	2894	GABRG3	GO:0004888;GO:0004888;GO:0004890;GO:0004890;GO:0004890;GO:0005216;GO:0005216;GO:0005230;GO:0005230;GO:0005237;GO:0005254;GO:0005254;GO:0005886;GO:0005887;GO:0006811;GO:0006811;GO:0006811;GO:0006821;GO:0006821;GO:0006821;GO:0007165;GO:0007214;GO:0007214;GO:0007214;GO:0007268;GO:0008503;GO:0016020;GO:0016021;GO:0016021;GO:0016021;GO:0022851;GO:0030054;GO:0030594;GO:0032590;GO:0034220;GO:0034220;GO:…	-	-	-	-	gamma-aminobutyric acid type A receptor gamma3 subunit [Source:HGNC Symbol;Acc:HGNC:4088]	-	-	GO:0006811//ion transport;GO:0006811//ion transport;GO:0006811//ion transport;GO:0006821//chloride transport;GO:0006821//chloride transport;GO:0006821//chloride transport;GO:0007165//signal transduction;GO:0007214//gamma-aminobutyric acid signaling pathway;GO:0007214//gamma-aminobutyric acid signaling pathway;GO:0007214//gamma-aminobutyric acid signaling pathway;GO:0007268//chemical synaptic tran…	GO:0005886//plasma membrane;GO:0005887//integral component of plasma membrane;GO:0016020//membrane;GO:0016021//integral component of membrane;GO:0016021//integral component of membrane;GO:0016021//integral component of membrane;GO:0030054//cell junction;GO:0032590//dendrite membrane;GO:0034707//chloride channel complex;GO:0043005//neuron projection;GO:0045202//synapse;GO:0045202//synapse;GO:00452…	GO:0004888//transmembrane signaling receptor activity;GO:0004888//transmembrane signaling receptor activity;GO:0004890//GABA-A receptor activity;GO:0004890//GABA-A receptor activity;GO:0004890//GABA-A receptor activity;GO:0005216//ion channel activity;GO:0005216//ion channel activity;GO:0005230//extracellular ligand-gated ion channel activity;GO:0005230//extracellular ligand-gated ion channel act…	-
ENSGALG00000031971	17.4807	22.7678	12.1936	0.535564	-0.90087	0.0416715	1	Down Regulation	2	53559937	54180710	+	4035	CNTNAP2	GO:0005769;GO:0005794;GO:0007612;GO:0008076;GO:0009986;GO:0016020;GO:0019899;GO:0021756;GO:0021761;GO:0021794;GO:0021987;GO:0030534;GO:0030673;GO:0035176;GO:0042297;GO:0071109;GO:0071205;GO:0071625;GO:1903598;	K07380	-	-	-	contactin associated protein-like 2 [Source:NCBI gene;Acc:768456]	768456	-	GO:0007612//learning;GO:0021756//striatum development;GO:0021761//limbic system development;GO:0021794//thalamus development;GO:0021987//cerebral cortex development;GO:0030534//adult behavior;GO:0035176//social behavior;GO:0042297//vocal learning;GO:0071109//superior temporal gyrus development;GO:0071205//protein localization to juxtaparanode region of axon;GO:0071625//vocalization behavior;GO:19…	GO:0005769//early endosome;GO:0005794//Golgi apparatus;GO:0008076//voltage-gated potassium channel complex;GO:0009986//cell surface;GO:0016020//membrane;GO:0030673//axolemma;	GO:0019899//enzyme binding;	ko04514(Cell adhesion molecules)
ENSGALG00000008554	136.69	98.2245	175.155	1.78321	0.834473	0.0420124	1	Up Regulation	1	20198062	20240989	-	2454	IL17REL	GO:0030368;	-	-	S	2QTUV;39VC1;3BEF0;3D520;484VV;497IN;4GKHX	interleukin 17 receptor E like [Source:NCBI gene;Acc:769256]	-	-	-	-	GO:0030368//interleukin-17 receptor activity;	-
ENSGALG00000008727	58.1785	71.3267	45.0304	0.631326	-0.663544	0.0421639	1	Down Regulation	5	25395587	25420105	+	2448	-	GO:0004620;GO:0005509;GO:0009395;	K16342	EC:3.1.1.4	T;I;S;U	KOG1028;KOG1325;39F1N;3BJ3E;3E45W;48QUE;49MEB;4GQ6P	phospholipase A2 group IVB [Source:NCBI gene;Acc:101749229]	101749229	-	GO:0009395//phospholipid catabolic process;	-	GO:0004620//phospholipase activity;GO:0005509//calcium ion binding;	ko04912(GnRH signaling pathway);ko04370(VEGF signaling pathway);ko04270(Vascular smooth muscle contraction);ko04217(Necroptosis);ko04010(MAPK signaling pathway);ko00592(alpha-Linolenic acid metabolism);ko00591(Linoleic acid metabolism);ko00590(Arachidonic acid metabolism);ko00565(Ether lipid metabolism);ko00564(Glycerophospholipid metabolism)
ENSGALG00000036255	1.62758	2.93107	0.324101	0.110574	-3.17691	0.0427067	1	Down Regulation	1	70750805	70843717	-	2741	WNT7B	GO:0005102;GO:0005102;GO:0005109;GO:0005125;GO:0005576;GO:0005576;GO:0005576;GO:0005615;GO:0007275;GO:0016055;GO:0016055;GO:0016055;GO:0030182;GO:0045165;GO:0046330;GO:0060070;GO:0070307;GO:0005102;GO:0005102;GO:0005109;GO:0005125;GO:0005576;GO:0005576;GO:0005576;GO:0005615;GO:0007275;GO:0016055;GO:0016055;GO:0016055;GO:0021871;GO:0030182;GO:0030182;GO:0045165;GO:0046330;GO:0048018;GO:0048144;GO:…	K00572	-	-	-	Wnt family member 7B [Source:NCBI gene;Acc:427937]	427937	Q3L254	GO:0007275//multicellular organism development;GO:0016055//Wnt signaling pathway;GO:0016055//Wnt signaling pathway;GO:0016055//Wnt signaling pathway;GO:0030182//neuron differentiation;GO:0045165//cell fate commitment;GO:0046330//positive regulation of JNK cascade;GO:0060070//canonical Wnt signaling pathway;GO:0070307//lens fiber cell development;GO:0007275//multicellular organism development;GO:0…	GO:0005576//extracellular region;GO:0005576//extracellular region;GO:0005576//extracellular region;GO:0005615//extracellular space;GO:0005576//extracellular region;GO:0005576//extracellular region;GO:0005576//extracellular region;GO:0005615//extracellular space;	GO:0005102//signaling receptor binding;GO:0005102//signaling receptor binding;GO:0005109//frizzled binding;GO:0005125//cytokine activity;GO:0005102//signaling receptor binding;GO:0005102//signaling receptor binding;GO:0005109//frizzled binding;GO:0005125//cytokine activity;GO:0048018//receptor ligand activity;	ko04916(Melanogenesis);ko04310(Wnt signaling pathway);ko04150(mTOR signaling pathway)
ENSGALG00000024171	36.7041	27.0662	46.3421	1.71218	0.775831	0.0446439	1	Up Regulation	13	11170966	11176176	-	1694	HRH2	GO:0001696;GO:0004930;GO:0004969;GO:0007186;GO:0016021;GO:0045907;GO:0001696;GO:0004930;GO:0004969;GO:0007186;GO:0016021;GO:0045907;	K04150	-	T;O	KOG3656;39TMH;3BGM0;3CSX4;4881C;492EX;4GJHS	histamine receptor H2 [Source:NCBI gene;Acc:427635]	427635	A0A3Q2TUM1	GO:0001696//gastric acid secretion;GO:0007186//G protein-coupled receptor signaling pathway;GO:0045907//positive regulation of vasoconstriction;GO:0001696//gastric acid secretion;GO:0007186//G protein-coupled receptor signaling pathway;GO:0045907//positive regulation of vasoconstriction;	GO:0016021//integral component of membrane;GO:0016021//integral component of membrane;	GO:0004930//G protein-coupled receptor activity;GO:0004969//histamine receptor activity;GO:0004930//G protein-coupled receptor activity;GO:0004969//histamine receptor activity;	ko04080(Neuroactive ligand-receptor interaction);ko04020(Calcium signaling pathway)
ENSGALG00000053527	35.6838	27.0346	44.333	1.63986	0.713571	0.0448964	1	Up Regulation	1	197230010	197233945	+	1038	-	GO:0004930;GO:0004930;GO:0004930;GO:0004984;GO:0004984;GO:0005886;GO:0007165;GO:0007186;GO:0007186;GO:0007186;GO:0007608;GO:0016020;GO:0016021;GO:0016021;GO:0016021;GO:0050896;GO:0050911;	-	-	-	-	-	-	-	GO:0007165//signal transduction;GO:0007186//G protein-coupled receptor signaling pathway;GO:0007186//G protein-coupled receptor signaling pathway;GO:0007186//G protein-coupled receptor signaling pathway;GO:0007608//sensory perception of smell;GO:0050896//response to stimulus;GO:0050911//detection of chemical stimulus involved in sensory perception of smell;	GO:0005886//plasma membrane;GO:0016020//membrane;GO:0016021//integral component of membrane;GO:0016021//integral component of membrane;GO:0016021//integral component of membrane;	GO:0004930//G protein-coupled receptor activity;GO:0004930//G protein-coupled receptor activity;GO:0004930//G protein-coupled receptor activity;GO:0004984//olfactory receptor activity;GO:0004984//olfactory receptor activity;	-
ENSGALG00000050896	3.42041	1.31746	5.52335	4.19243	2.06779	0.0456287	1	Up Regulation	31	3178175	3180013	-	1719	-	GO:0016020;GO:0016021;	-	-	-	-	-	-	-	-	GO:0016020//membrane;GO:0016021//integral component of membrane;	-	-
ENSGALG00000026491	56.7819	68.3439	45.22	0.661654	-0.595852	0.0468505	1	Down Regulation	3	9728741	9733446	-	1169	TMEM17	GO:0005886;GO:0005929;GO:0007224;GO:0007224;GO:0016020;GO:0016020;GO:0016021;GO:0030030;GO:0035869;GO:0035869;GO:0035869;GO:0036038;GO:0036038;GO:0042995;GO:0060170;GO:0060170;GO:0060271;GO:0060271;GO:1905515;GO:1905515;	K19384	-	-	-	transmembrane protein 17 [Source:NCBI gene;Acc:421284]	421284	E1BY51	GO:0007224//smoothened signaling pathway;GO:0007224//smoothened signaling pathway;GO:0030030//cell projection organization;GO:0060271//cilium assembly;GO:0060271//cilium assembly;GO:1905515//non-motile cilium assembly;GO:1905515//non-motile cilium assembly;	GO:0005886//plasma membrane;GO:0005929//cilium;GO:0016020//membrane;GO:0016020//membrane;GO:0016021//integral component of membrane;GO:0035869//ciliary transition zone;GO:0035869//ciliary transition zone;GO:0035869//ciliary transition zone;GO:0036038//MKS complex;GO:0036038//MKS complex;GO:0042995//cell projection;GO:0060170//ciliary membrane;GO:0060170//ciliary membrane;	-	-
ENSGALG00000009034	53.723	67.0429	40.403	0.602644	-0.730622	0.0468774	1	Down Regulation	3	9091386	9110192	+	2170	ALK	GO:0004672;GO:0004713;GO:0004713;GO:0004714;GO:0004714;GO:0005524;GO:0005886;GO:0005887;GO:0006468;GO:0007165;GO:0007169;GO:0007420;GO:0016020;GO:0016310;GO:0016310;GO:0021766;GO:0030534;GO:0032991;GO:0036269;GO:0042127;GO:0042802;GO:0043410;GO:0046777;GO:0048666;GO:0050995;GO:0060159;GO:0090648;GO:0097009;GO:1900006;GO:0004672;GO:0004713;GO:0004714;GO:0005524;GO:0006468;GO:0007165;GO:0007169;GO:…	-	-	K;L;T	KOG1095;38FFY;3BA0F;3CSJG;488HI;48Z3B;4GS4R	ALK receptor tyrosine kinase [Source:NCBI gene;Acc:421297]	-	-	GO:0006468//protein phosphorylation;GO:0007165//signal transduction;GO:0007169//transmembrane receptor protein tyrosine kinase signaling pathway;GO:0007420//brain development;GO:0016310//phosphorylation;GO:0016310//phosphorylation;GO:0021766//hippocampus development;GO:0030534//adult behavior;GO:0036269//swimming behavior;GO:0042127//regulation of cell population proliferation;GO:0043410//positiv…	GO:0005886//plasma membrane;GO:0005887//integral component of plasma membrane;GO:0016020//membrane;GO:0032991//protein-containing complex;GO:0016020//membrane;	GO:0004672//protein kinase activity;GO:0004713//protein tyrosine kinase activity;GO:0004713//protein tyrosine kinase activity;GO:0004714//transmembrane receptor protein tyrosine kinase activity;GO:0004714//transmembrane receptor protein tyrosine kinase activity;GO:0005524//ATP binding;GO:0042802//identical protein binding;GO:0004672//protein kinase activity;GO:0004713//protein tyrosine kinase act…	-
ENSGALG00000001189	383.508	303.876	463.139	1.5241	0.607959	0.0470229	1	Up Regulation	19	2800480	2807394	-	1760	NCF1C	GO:0005515;GO:0005737;GO:0005829;GO:0005886;GO:0006612;GO:0014068;GO:0016020;GO:0016175;GO:0016176;GO:0017124;GO:0019898;GO:0034614;GO:0035091;GO:0035091;GO:0042554;GO:0043020;GO:0043325;GO:0045741;GO:0045893;GO:0046330;GO:0071276;GO:1900745;GO:0005515;GO:0005737;GO:0016176;GO:0035091;GO:0005515;GO:0005737;GO:0016176;GO:0035091;	K08011	-	T	KOG4773;38HTD;3BGDK;3CYV1;4858U;490T9;4GS6U	neutrophil cytosolic factor 1C pseudogene [Source:NCBI gene;Acc:417485]	417485	Q5ZM29	GO:0006612//protein targeting to membrane;GO:0014068//positive regulation of phosphatidylinositol 3-kinase signaling;GO:0034614//cellular response to reactive oxygen species;GO:0042554//superoxide anion generation;GO:0045741//positive regulation of epidermal growth factor-activated receptor activity;GO:0045893//positive regulation of transcription, DNA-templated;GO:0046330//positive regulation of…	GO:0005737//cytoplasm;GO:0005829//cytosol;GO:0005886//plasma membrane;GO:0016020//membrane;GO:0019898//extrinsic component of membrane;GO:0043020//NADPH oxidase complex;GO:0005737//cytoplasm;GO:0005737//cytoplasm;	GO:0005515//protein binding;GO:0016175//superoxide-generating NAD(P)H oxidase activity;GO:0016176//superoxide-generating NADPH oxidase activator activity;GO:0017124//SH3 domain binding;GO:0035091//phosphatidylinositol binding;GO:0035091//phosphatidylinositol binding;GO:0043325//phosphatidylinositol-3,4-bisphosphate binding;GO:0005515//protein binding;GO:0016176//superoxide-generating NADPH oxidas…	ko04145(Phagosome)
ENSGALG00000009078	18.6211	13.0334	24.2088	1.85745	0.893326	0.047507	1	Up Regulation	3	8390484	8454832	+	1662	GALNT14	-	K00710	EC:2.4.1.41	M;O	KOG3738;392KP;3BIIK;3D1EC;480SM;498EV;4GMN8	polypeptide N-acetylgalactosaminyltransferase 14 [Source:NCBI gene;Acc:421305]	421305	-	-	-	-	ko00514(Other types of O-glycan biosynthesis);ko00512(Mucin type O-glycan biosynthesis)
ENSGALG00000052768	27.06	20.1351	33.9849	1.68784	0.755181	0.0479563	1	Up Regulation	KZ626830.1	2805	12180	-	906	LDLR	-	-	-	-	-	low density lipoprotein receptor [Source:NCBI gene;Acc:395103]	-	-	-	-	-	-
ENSGALG00000006795	48.8461	37.2374	60.4547	1.6235	0.699104	0.0480396	1	Up Regulation	24	4304182	4310313	-	2058	ABCG4	GO:0005524;GO:0005886;GO:0010008;GO:0015918;GO:0016020;GO:0016887;GO:0031410;GO:0033344;GO:0033344;GO:0034041;GO:0042632;GO:0042802;GO:0042803;GO:0046982;GO:0140359;GO:1990830;	K05680	-	-	-	ATP binding cassette subfamily G member 4 [Source:NCBI gene;Acc:428242]	428242	-	GO:0015918//sterol transport;GO:0033344//cholesterol efflux;GO:0033344//cholesterol efflux;GO:0042632//cholesterol homeostasis;GO:1990830//cellular response to leukemia inhibitory factor;	GO:0005886//plasma membrane;GO:0010008//endosome membrane;GO:0016020//membrane;GO:0031410//cytoplasmic vesicle;	GO:0005524//ATP binding;GO:0016887//ATP hydrolysis activity;GO:0034041//ABC-type sterol transporter activity;GO:0042802//identical protein binding;GO:0042803//protein homodimerization activity;GO:0046982//protein heterodimerization activity;GO:0140359//ABC-type transporter activity;	ko02010(ABC transporters)
ENSGALG00000037769	58.1178	70.092	46.1437	0.65833	-0.603117	0.0484586	1	Down Regulation	2	18124237	18368109	+	2294	NEBL	GO:0003779;GO:0005515;GO:0005737;GO:0046872;GO:0005515;	-	-	-	-	nebulette [Source:NCBI gene;Acc:395148]	395148	Q766Y2	-	GO:0005737//cytoplasm;	GO:0003779//actin binding;GO:0005515//protein binding;GO:0046872//metal ion binding;GO:0005515//protein binding;	-
ENSGALG00000014736	12.6286	16.4372	8.81989	0.53658	-0.898133	0.048747	1	Down Regulation	1	78552909	78576195	+	2340	-	GO:0004222;GO:0006508;GO:0008237;GO:0004222;GO:0006508;GO:0008237;	K06577	EC:3.4.24.-	O;E	KOG3624;38HG5;3BKD4;3CVJI;4866Z;48X64;4GTNG	Kell blood group, metallo-endopeptidase [Source:NCBI gene;Acc:418306]	418306	-	GO:0006508//proteolysis;GO:0006508//proteolysis;	-	GO:0004222//metalloendopeptidase activity;GO:0008237//metallopeptidase activity;GO:0004222//metalloendopeptidase activity;GO:0008237//metallopeptidase activity;	-
ENSGALG00000008165	53.959	65.0387	42.8792	0.659287	-0.601022	0.0487516	1	Down Regulation	3	3016904	3018514	+	1611	GPR75	GO:0004930;GO:0004930;GO:0004930;GO:0004930;GO:0005886;GO:0007186;GO:0007186;GO:0007186;GO:0007186;GO:0016020;GO:0016021;GO:0016021;GO:0016021;GO:0016493;GO:0016493;GO:0070098;GO:1901214;	-	-	S;T	2QVED;38QGK;3BBT0;3CT3C;487VR;495MU;4GMMJ	G protein-coupled receptor 75 [Source:HGNC Symbol;Acc:HGNC:4526]	-	-	GO:0007186//G protein-coupled receptor signaling pathway;GO:0007186//G protein-coupled receptor signaling pathway;GO:0007186//G protein-coupled receptor signaling pathway;GO:0007186//G protein-coupled receptor signaling pathway;GO:0070098//chemokine-mediated signaling pathway;GO:1901214//regulation of neuron death;	GO:0005886//plasma membrane;GO:0016020//membrane;GO:0016021//integral component of membrane;GO:0016021//integral component of membrane;GO:0016021//integral component of membrane;	GO:0004930//G protein-coupled receptor activity;GO:0004930//G protein-coupled receptor activity;GO:0004930//G protein-coupled receptor activity;GO:0004930//G protein-coupled receptor activity;GO:0016493//C-C chemokine receptor activity;GO:0016493//C-C chemokine receptor activity;	-
ENSGALG00000052786	257.459	326.486	188.432	0.57715	-0.792981	0.049009	1	Down Regulation	4	11216793	11249616	-	4481	-	GO:0015629;GO:0051015;GO:0015629;GO:0051015;GO:0015629;GO:0051015;	-	-	-	-	zinc finger protein 185-like [Source:NCBI gene;Acc:422301]	-	-	-	GO:0015629//actin cytoskeleton;GO:0015629//actin cytoskeleton;GO:0015629//actin cytoskeleton;	GO:0051015//actin filament binding;GO:0051015//actin filament binding;GO:0051015//actin filament binding;	-
ENSGALG00000043026	20.8503	26.6789	15.0216	0.563051	-0.828662	0.0496637	1	Down Regulation	24	6333315	6339570	+	2157	-	GO:0005515;GO:0005515;	-	-	-	-	peripheral-type benzodiazepine receptor-associated protein 1-like [Source:NCBI gene;Acc:107057437]	-	-	-	-	GO:0005515//protein binding;GO:0005515//protein binding;	-
ENSGALG00000040432	6.65535	9.29582	4.01489	0.431903	-1.21122	0.0497232	1	Down Regulation	8	7158790	7231728	-	4872	PAPPA2	GO:0006508;GO:0006508;GO:0008237;GO:0008237;GO:0008270;GO:0060349;	-	-	-	-	pappalysin 2 [Source:NCBI gene;Acc:429071]	-	-	GO:0006508//proteolysis;GO:0006508//proteolysis;GO:0060349//bone morphogenesis;	-	GO:0008237//metallopeptidase activity;GO:0008237//metallopeptidase activity;GO:0008270//zinc ion binding;	-
ENSGALG00000050359	18.276	12.6928	23.8593	1.87976	0.910549	0.0499221	1	Up Regulation	27	3032428	3034563	+	1926	-	GO:0009617;	-	-	-	-	-	-	-	GO:0009617//response to bacterium;	-	-	-
UT vs. PT
id	baseMean	baseMean_UT	baseMean_PT	foldChange(PT/UT)(PT/UT)	log2FoldChange	pval	padj	Regulation	Chromosome	Start Site	End Site	Direction	Length	Name	GO	KEGG	EC	eggNOG Class	eggNOG	Description	Entrez_geneID	UniProtAC	BP	CC	MF	Pathway
ENSGALG00000033432	12.5573	20.6522	4.4623	0.216069	-2.21044	1.74971e-05	0.280916	Down Regulation	1	81203444	81204741	+	1298	NHLH2	GO:0000785;GO:0000977;GO:0000978;GO:0000981;GO:0001228;GO:0006357;GO:0006915;GO:0007422;GO:0007617;GO:0008584;GO:0021535;GO:0021888;GO:0042698;GO:0045944;GO:0046983;GO:0060179;GO:0061629;GO:0061629;GO:1990837;	-	-	-	-	nescient helix-loop-helix 2 [Source:NCBI gene;Acc:395578]	-	-	GO:0006357//regulation of transcription by RNA polymerase II;GO:0006915//apoptotic process;GO:0007422//peripheral nervous system development;GO:0007617//mating behavior;GO:0008584//male gonad development;GO:0021535//cell migration in hindbrain;GO:0021888//hypothalamus gonadotrophin-releasing hormone neuron development;GO:0042698//ovulation cycle;GO:0045944//positive regulation of transcription by…	GO:0000785//chromatin;	GO:0000977//RNA polymerase II transcription regulatory region sequence-specific DNA binding;GO:0000978//RNA polymerase II cis-regulatory region sequence-specific DNA binding;GO:0000981//DNA-binding transcription factor activity, RNA polymerase II-specific;GO:0001228//DNA-binding transcription activator activity, RNA polymerase II-specific;GO:0046983//protein dimerization activity;GO:0061629//RNA …	-
ENSGALG00000050408	3.60944	0.332521	6.88636	20.7096	4.37223	0.0002099	1	Up Regulation	31	3811868	3813723	-	1362	-	GO:0016020;GO:0016021;	-	-	-	-	-	-	-	-	GO:0016020//membrane;GO:0016021//integral component of membrane;	-	-
ENSGALG00000033883	52.0643	72.2923	31.8364	0.440385	-1.18316	0.000315352	1	Down Regulation	4	71575850	71827560	-	3902	PCDH7	GO:0005509;GO:0005886;GO:0005886;GO:0007155;GO:0007156;GO:0016020;GO:0005509;GO:0005886;GO:0007155;GO:0007156;GO:0016020;GO:0005509;GO:0005886;GO:0007155;GO:0007156;GO:0016020;	-	-	-	-	protocadherin 7 [Source:NCBI gene;Acc:422797]	-	-	GO:0007155//cell adhesion;GO:0007156//homophilic cell adhesion via plasma membrane adhesion molecules;GO:0007155//cell adhesion;GO:0007156//homophilic cell adhesion via plasma membrane adhesion molecules;GO:0007155//cell adhesion;GO:0007156//homophilic cell adhesion via plasma membrane adhesion molecules;	GO:0005886//plasma membrane;GO:0005886//plasma membrane;GO:0016020//membrane;GO:0005886//plasma membrane;GO:0016020//membrane;GO:0005886//plasma membrane;GO:0016020//membrane;	GO:0005509//calcium ion binding;GO:0005509//calcium ion binding;GO:0005509//calcium ion binding;	-
ENSGALG00000005521	3308.41	4195	2421.81	0.577309	-0.792583	0.000666337	1	Down Regulation	9	5655084	5680030	-	5829	PER2	GO:0005515;GO:0005634;GO:0005654;GO:0005829;GO:0005515;	K02633	-	T;K	KOG3753;38BUR;3BCTB;3CT0F;480GN;4969C;4GU13	period circadian clock 2 [Source:NCBI gene;Acc:374116]	374116	Q8QGQ8	-	GO:0005634//nucleus;GO:0005654//nucleoplasm;GO:0005829//cytosol;	GO:0005515//protein binding;GO:0005515//protein binding;	-
ENSGALG00000034346	1133.25	1454.07	812.433	0.558731	-0.839774	0.000954556	1	Down Regulation	2	117729843	117755436	+	2918	RDH10	GO:0001656;GO:0002138;GO:0002138;GO:0002138;GO:0004745;GO:0004745;GO:0005737;GO:0005789;GO:0005811;GO:0007601;GO:0008406;GO:0009887;GO:0014032;GO:0016020;GO:0016020;GO:0016021;GO:0016491;GO:0016491;GO:0016491;GO:0016616;GO:0031076;GO:0035115;GO:0042572;GO:0042572;GO:0042574;GO:0043231;GO:0043583;GO:0043584;GO:0048568;GO:0048703;GO:0052650;GO:0052650;GO:0052650;GO:0052650;GO:0060431;GO:0060449;GO:…	K11151	EC:1.1.1.-	-	-	retinol dehydrogenase 10 (all-trans) [Source:NCBI gene;Acc:420183]	420183	A0A1D5PLZ3	GO:0001656//metanephros development;GO:0002138//retinoic acid biosynthetic process;GO:0002138//retinoic acid biosynthetic process;GO:0002138//retinoic acid biosynthetic process;GO:0007601//visual perception;GO:0008406//gonad development;GO:0009887//animal organ morphogenesis;GO:0014032//neural crest cell development;GO:0031076//embryonic camera-type eye development;GO:0035115//embryonic forelimb …	GO:0005737//cytoplasm;GO:0005789//endoplasmic reticulum membrane;GO:0005811//lipid droplet;GO:0016020//membrane;GO:0016020//membrane;GO:0016021//integral component of membrane;GO:0043231//intracellular membrane-bounded organelle;	GO:0004745//NAD-retinol dehydrogenase activity;GO:0004745//NAD-retinol dehydrogenase activity;GO:0016491//oxidoreductase activity;GO:0016491//oxidoreductase activity;GO:0016491//oxidoreductase activity;GO:0016616//oxidoreductase activity, acting on the CH-OH group of donors, NAD or NADP as acceptor;GO:0052650//NADP-retinol dehydrogenase activity;GO:0052650//NADP-retinol dehydrogenase activity;GO:…	ko00830(Retinol metabolism)
ENSGALG00000009497	67.8271	89.4224	46.2317	0.517003	-0.951754	0.0014038	1	Down Regulation	1	28630010	28633253	-	2161	AVPR2	GO:0004930;GO:0005000;GO:0007186;GO:0016021;	K04228	-	T;O	KOG3656;38D8B;3BHKH;3D15I;481P9;4966N;4GKEZ	arginine vasopressin receptor 2 [Source:NCBI gene;Acc:427860]	427860	Q9PTN7	GO:0007186//G protein-coupled receptor signaling pathway;	GO:0016021//integral component of membrane;	GO:0004930//G protein-coupled receptor activity;GO:0005000//vasopressin receptor activity;	ko04080(Neuroactive ligand-receptor interaction)
ENSGALG00000006565	186.004	256.385	115.623	0.450977	-1.14888	0.00172053	1	Down Regulation	15	8663295	8688492	-	2957	-	GO:0006751;GO:0036374;GO:0006751;GO:0036374;GO:0002682;GO:0006750;GO:0006751;GO:0007283;GO:0019344;GO:0031982;GO:0036374;GO:0050727;GO:0006751;GO:0036374;GO:0006751;GO:0036374;	K18592	-	E	KOG2410;38EE0;3B9HX;3CZXS;484WE;495U5;4GQTU	gamma-glutamyltransferase 2 [Source:NCBI gene;Acc:416945]	416945	-	GO:0006751//glutathione catabolic process;GO:0006751//glutathione catabolic process;GO:0002682//regulation of immune system process;GO:0006750//glutathione biosynthetic process;GO:0006751//glutathione catabolic process;GO:0007283//spermatogenesis;GO:0019344//cysteine biosynthetic process;GO:0050727//regulation of inflammatory response;GO:0006751//glutathione catabolic process;GO:0006751//glutathi…	GO:0031982//vesicle;	GO:0036374//glutathione hydrolase activity;GO:0036374//glutathione hydrolase activity;GO:0036374//glutathione hydrolase activity;GO:0036374//glutathione hydrolase activity;GO:0036374//glutathione hydrolase activity;	ko00590(Arachidonic acid metabolism);ko00480(Glutathione metabolism);ko00430(Taurine and hypotaurine metabolism)
ENSGALG00000011287	6.38838	10.5148	2.26195	0.21512	-2.21679	0.00177599	1	Down Regulation	3	41935664	41943728	-	1757	SULT	GO:0008146;	K22523	EC:2.8.2.-	-	-	sulfotransferase [Source:NCBI gene;Acc:395933]	395933	O57338	-	-	GO:0008146//sulfotransferase activity;	-
ENSGALG00000040880	64.7919	85.2336	44.3502	0.520337	-0.942483	0.0018688	1	Down Regulation	20	10803308	10815864	-	456	EDN3	GO:0001755;GO:0002690;GO:0003100;GO:0005179;GO:0005576;GO:0005615;GO:0006874;GO:0007166;GO:0007411;GO:0008284;GO:0008284;GO:0010460;GO:0010468;GO:0010961;GO:0014826;GO:0019229;GO:0030072;GO:0030182;GO:0030318;GO:0030334;GO:0030593;GO:0031175;GO:0031708;GO:0042310;GO:0043406;GO:0045597;GO:0045840;GO:0046887;GO:0048016;GO:0048070;GO:0048675;GO:1901381;	-	-	-	-	endothelin 3 [Source:NCBI gene;Acc:768509]	-	-	GO:0001755//neural crest cell migration;GO:0002690//positive regulation of leukocyte chemotaxis;GO:0003100//regulation of systemic arterial blood pressure by endothelin;GO:0006874//cellular calcium ion homeostasis;GO:0007166//cell surface receptor signaling pathway;GO:0007411//axon guidance;GO:0008284//positive regulation of cell population proliferation;GO:0008284//positive regulation of cell po…	GO:0005576//extracellular region;GO:0005615//extracellular space;	GO:0005179//hormone activity;GO:0031708//endothelin B receptor binding;	-
ENSGALG00000043234	458.913	665.622	252.205	0.378901	-1.40011	0.00208851	1	Down Regulation	14	12510348	12511196	+	597	HBA1	GO:0004601;GO:0005344;GO:0005344;GO:0005506;GO:0005506;GO:0005615;GO:0005833;GO:0005833;GO:0005833;GO:0015671;GO:0015671;GO:0015671;GO:0019825;GO:0019825;GO:0019825;GO:0020037;GO:0020037;GO:0020037;GO:0031720;GO:0031838;GO:0042744;GO:0043177;GO:0046872;GO:0098869;	K13822	-	-	-	hemoglobin subunit alpha 1 [Source:NCBI gene;Acc:416652]	416652	P01994	GO:0015671//oxygen transport;GO:0015671//oxygen transport;GO:0015671//oxygen transport;GO:0042744//hydrogen peroxide catabolic process;GO:0098869//cellular oxidant detoxification;	GO:0005615//extracellular space;GO:0005833//hemoglobin complex;GO:0005833//hemoglobin complex;GO:0005833//hemoglobin complex;GO:0031838//haptoglobin-hemoglobin complex;	GO:0004601//peroxidase activity;GO:0005344//oxygen carrier activity;GO:0005344//oxygen carrier activity;GO:0005506//iron ion binding;GO:0005506//iron ion binding;GO:0019825//oxygen binding;GO:0019825//oxygen binding;GO:0019825//oxygen binding;GO:0020037//heme binding;GO:0020037//heme binding;GO:0020037//heme binding;GO:0031720//haptoglobin binding;GO:0043177//organic acid binding;GO:0046872//meta…	-
ENSGALG00000015627	142.364	183.65	101.078	0.550385	-0.861487	0.00215297	1	Down Regulation	Z	62725137	62818255	+	2644	HAPLN1	GO:0001501;GO:0005540;GO:0005540;GO:0005540;GO:0005576;GO:0007155;GO:0007155;GO:0007417;GO:0031012;GO:0001501;GO:0005540;GO:0005540;GO:0005540;GO:0005576;GO:0007155;GO:0007155;GO:0007417;GO:0031012;GO:0001501;GO:0005540;GO:0005540;GO:0005540;GO:0005576;GO:0007155;GO:0007155;GO:0007417;GO:0031012;GO:0001501;GO:0005540;GO:0005540;GO:0005540;GO:0005576;GO:0007155;GO:0007155;GO:0007417;GO:0031012;GO:…	K06848	-	-	-	hyaluronan and proteoglycan link protein 1 [Source:NCBI gene;Acc:396475]	396475	P07354	GO:0001501//skeletal system development;GO:0007155//cell adhesion;GO:0007155//cell adhesion;GO:0007417//central nervous system development;GO:0001501//skeletal system development;GO:0007155//cell adhesion;GO:0007155//cell adhesion;GO:0007417//central nervous system development;GO:0001501//skeletal system development;GO:0007155//cell adhesion;GO:0007155//cell adhesion;GO:0007417//central nervous s…	GO:0005576//extracellular region;GO:0031012//extracellular matrix;GO:0005576//extracellular region;GO:0031012//extracellular matrix;GO:0005576//extracellular region;GO:0031012//extracellular matrix;GO:0005576//extracellular region;GO:0031012//extracellular matrix;GO:0031012//extracellular matrix;GO:0045202//synapse;	GO:0005540//hyaluronic acid binding;GO:0005540//hyaluronic acid binding;GO:0005540//hyaluronic acid binding;GO:0005540//hyaluronic acid binding;GO:0005540//hyaluronic acid binding;GO:0005540//hyaluronic acid binding;GO:0005540//hyaluronic acid binding;GO:0005540//hyaluronic acid binding;GO:0005540//hyaluronic acid binding;GO:0005540//hyaluronic acid binding;GO:0005540//hyaluronic acid binding;GO:…	-
ENSGALG00000005214	82.4026	110.031	54.7746	0.497812	-1.00633	0.00237378	1	Down Regulation	11	11336170	11351377	+	2369	TERB1	GO:0000781;GO:0005637;GO:0007129;GO:0045141;GO:0070187;GO:0070197;GO:0070197;	-	-	S;K	2QQER;38DQ8;3BIQM;3CZH3;4869Q;48Z5K;4GTU3	telomere repeat binding bouquet formation protein 1 [Source:NCBI gene;Acc:769532]	769532	-	GO:0007129//homologous chromosome pairing at meiosis;GO:0045141//meiotic telomere clustering;GO:0070197//meiotic attachment of telomere to nuclear envelope;GO:0070197//meiotic attachment of telomere to nuclear envelope;	GO:0000781//chromosome, telomeric region;GO:0005637//nuclear inner membrane;GO:0070187//shelterin complex;	-	-
ENSGALG00000047682	2.46916	4.64501	0.2933	0.0631431	-3.98523	0.00258867	1	Down Regulation	W	1487942	1489963	-	2022	-	GO:0003676;GO:0003676;GO:0004190;GO:0004190;GO:0004523;GO:0004523;GO:0006508;GO:0006508;GO:0016787;GO:0044260;GO:0046718;GO:0046872;GO:0090502;	-	-	-	-	-	-	-	GO:0006508//proteolysis;GO:0006508//proteolysis;GO:0044260//cellular macromolecule metabolic process;GO:0046718//viral entry into host cell;GO:0090502//RNA phosphodiester bond hydrolysis, endonucleolytic;	-	GO:0003676//nucleic acid binding;GO:0003676//nucleic acid binding;GO:0004190//aspartic-type endopeptidase activity;GO:0004190//aspartic-type endopeptidase activity;GO:0004523//RNA-DNA hybrid ribonuclease activity;GO:0004523//RNA-DNA hybrid ribonuclease activity;GO:0016787//hydrolase activity;GO:0046872//metal ion binding;	-
ENSGALG00000016228	44.5155	65.3139	23.7171	0.363124	-1.46146	0.00274141	1	Down Regulation	1	113301915	113303342	-	1428	NYX	GO:0005515;GO:0005615;GO:0007601;GO:0031012;	-	-	T;K;L	KOG4237;38WRD;3BHWS;3D0NB;48CI2;48V5M;4GJVX	nyctalopin [Source:HGNC Symbol;Acc:HGNC:8082]	-	-	GO:0007601//visual perception;	GO:0005615//extracellular space;GO:0031012//extracellular matrix;	GO:0005515//protein binding;	-
ENSGALG00000036189	1117.53	1427.68	807.392	0.565529	-0.822328	0.00298036	1	Down Regulation	3	88592498	88638346	+	2921	ANGPT2	GO:0001525;GO:0001525;GO:0001525;GO:0005102;GO:0005615;GO:0005615;GO:0010467;GO:0010812;GO:0016525;GO:0030154;GO:0030971;GO:0030971;GO:0030971;GO:0030971;GO:0043537;GO:0048014;GO:0048014;GO:0048514;GO:0050928;GO:0062023;GO:0030971;	K05466	-	-	-	angiopoietin 2 [Source:NCBI gene;Acc:395610]	395610	Q9PU54	GO:0001525//angiogenesis;GO:0001525//angiogenesis;GO:0001525//angiogenesis;GO:0010467//gene expression;GO:0010812//negative regulation of cell-substrate adhesion;GO:0016525//negative regulation of angiogenesis;GO:0030154//cell differentiation;GO:0043537//negative regulation of blood vessel endothelial cell migration;GO:0048014//Tie signaling pathway;GO:0048014//Tie signaling pathway;GO:0048514//b…	GO:0005615//extracellular space;GO:0005615//extracellular space;GO:0062023//collagen-containing extracellular matrix;	GO:0005102//signaling receptor binding;GO:0030971//receptor tyrosine kinase binding;GO:0030971//receptor tyrosine kinase binding;GO:0030971//receptor tyrosine kinase binding;GO:0030971//receptor tyrosine kinase binding;GO:0030971//receptor tyrosine kinase binding;	ko04010(MAPK signaling pathway)
ENSGALG00000034975	25.8774	16.0869	35.6678	2.2172	1.14874	0.00359385	1	Up Regulation	17	817872	821031	+	1427	FUT7	GO:0005794;GO:0005802;GO:0006486;GO:0006486;GO:0006672;GO:0008417;GO:0008417;GO:0016020;GO:0017083;GO:0022407;GO:0022409;GO:0045785;GO:0046626;GO:0046920;GO:0060353;GO:1903037;GO:1903236;GO:1904996;	K07635	EC:2.4.1.-	-	-	fucosyltransferase 7 [Source:NCBI gene;Acc:427782]	427782	Q8UWB9	GO:0006486//protein glycosylation;GO:0006486//protein glycosylation;GO:0006672//ceramide metabolic process;GO:0022407//regulation of cell-cell adhesion;GO:0022409//positive regulation of cell-cell adhesion;GO:0045785//positive regulation of cell adhesion;GO:0046626//regulation of insulin receptor signaling pathway;GO:0060353//regulation of cell adhesion molecule production;GO:1903037//regulation …	GO:0005794//Golgi apparatus;GO:0005802//trans-Golgi network;GO:0016020//membrane;	GO:0008417//fucosyltransferase activity;GO:0008417//fucosyltransferase activity;GO:0017083//4-galactosyl-N-acetylglucosaminide 3-alpha-L-fucosyltransferase activity;GO:0046920//alpha-(1->3)-fucosyltransferase activity;	ko00601(Glycosphingolipid biosynthesis - lacto and neolacto series)
ENSGALG00000043984	32.4779	47.8316	17.1241	0.358009	-1.48193	0.00426702	1	Down Regulation	5	24438035	24445469	+	846	-	GO:0004222;GO:0004222;GO:0004222;GO:0004222;GO:0006508;GO:0006508;GO:0006508;GO:0008233;GO:0008237;GO:0008237;GO:0008237;GO:0008270;GO:0008270;GO:0008270;GO:0016787;GO:0046872;	-	-	-	-	-	-	-	GO:0006508//proteolysis;GO:0006508//proteolysis;GO:0006508//proteolysis;	-	GO:0004222//metalloendopeptidase activity;GO:0004222//metalloendopeptidase activity;GO:0004222//metalloendopeptidase activity;GO:0004222//metalloendopeptidase activity;GO:0008233//peptidase activity;GO:0008237//metallopeptidase activity;GO:0008237//metallopeptidase activity;GO:0008237//metallopeptidase activity;GO:0008270//zinc ion binding;GO:0008270//zinc ion binding;GO:0008270//zinc ion binding…	-
ENSGALG00000014178	153.956	193.505	114.407	0.591237	-0.758191	0.00435577	1	Down Regulation	1	68564109	68765156	-	3567	SCUBE1	GO:0005509;GO:0005509;GO:0005615;GO:0005615;GO:0007165;GO:0009897;GO:0009986;GO:0009986;GO:0019897;GO:0042802;GO:0045880;GO:0005509;GO:0005509;GO:0005509;	K24468	-	O;T	KOG1217;38H1E;3BCPX;3CSEI;485RU;494Q3;4GRPP	signal peptide, CUB domain and EGF like domain containing 1 [Source:NCBI gene;Acc:418228]	418228	-	GO:0007165//signal transduction;GO:0045880//positive regulation of smoothened signaling pathway;	GO:0005615//extracellular space;GO:0005615//extracellular space;GO:0009897//external side of plasma membrane;GO:0009986//cell surface;GO:0009986//cell surface;GO:0019897//extrinsic component of plasma membrane;	GO:0005509//calcium ion binding;GO:0005509//calcium ion binding;GO:0042802//identical protein binding;GO:0005509//calcium ion binding;GO:0005509//calcium ion binding;GO:0005509//calcium ion binding;	-
ENSGALG00000011291	888.97	1098.46	679.476	0.61857	-0.692992	0.00480066	1	Down Regulation	2	37152397	37175363	+	2643	NR1D2	GO:0003700;GO:0006355;GO:0008270;GO:0043565;GO:0000122;GO:0000978;GO:0000978;GO:0000987;GO:0001227;GO:0003677;GO:0003700;GO:0003700;GO:0005634;GO:0005634;GO:0005654;GO:0005737;GO:0006355;GO:0006355;GO:0008270;GO:0019216;GO:0042752;GO:0043565;GO:0045892;GO:0045892;GO:0045893;GO:0048512;GO:0050727;GO:0050728;GO:0055088;GO:0097009;GO:1990837;GO:2001014;	K08531	-	K;T	KOG4846;38GHE;3B9EC;3CX0M;486Q6;496VD;4GTQR	nuclear receptor subfamily 1 group D member 2 [Source:NCBI gene;Acc:396125]	396125	A0A1D6UPS4;Q90970	GO:0006355//regulation of transcription, DNA-templated;GO:0000122//negative regulation of transcription by RNA polymerase II;GO:0006355//regulation of transcription, DNA-templated;GO:0006355//regulation of transcription, DNA-templated;GO:0019216//regulation of lipid metabolic process;GO:0042752//regulation of circadian rhythm;GO:0045892//negative regulation of transcription, DNA-templated;GO:0045…	GO:0005634//nucleus;GO:0005634//nucleus;GO:0005654//nucleoplasm;GO:0005737//cytoplasm;	GO:0003700//DNA-binding transcription factor activity;GO:0008270//zinc ion binding;GO:0043565//sequence-specific DNA binding;GO:0000978//RNA polymerase II cis-regulatory region sequence-specific DNA binding;GO:0000978//RNA polymerase II cis-regulatory region sequence-specific DNA binding;GO:0000987//cis-regulatory region sequence-specific DNA binding;GO:0001227//DNA-binding transcription represso…	-
ENSGALG00000016651	46.2487	61.0736	31.4238	0.514523	-0.958691	0.00563523	1	Down Regulation	3	107177930	107186837	+	1869	-	GO:0003824;GO:0006567;GO:0008743;GO:0042802;	K15789	EC:1.1.1.103	G;M	KOG2774;39CSF;3BHBY;3CYGQ;487Z0;48Z50;4GMHM	L-threonine dehydrogenase (pseudogene) [Source:NCBI gene;Acc:422034]	422034	F1NFM2	GO:0006567//threonine catabolic process;	-	GO:0003824//catalytic activity;GO:0008743//L-threonine 3-dehydrogenase activity;GO:0042802//identical protein binding;	ko00260(Glycine, serine and threonine metabolism)
ENSGALG00000011250	14.2273	22.2831	6.17158	0.276962	-1.85224	0.00580103	1	Down Regulation	7	22086695	22105857	-	3660	ASIC4	GO:0005272;GO:0006814;GO:0016020;GO:0001662;GO:0005272;GO:0006814;GO:0016020;	K04831	-	C;P;T	KOG4294;38YI2;3BHB3;3D0Z8;4885U;4908P;4GIQ3	acid sensing ion channel subunit family member 4 [Source:NCBI gene;Acc:769191]	769191	-	GO:0006814//sodium ion transport;GO:0001662//behavioral fear response;GO:0006814//sodium ion transport;	GO:0016020//membrane;GO:0016020//membrane;	GO:0005272//sodium channel activity;GO:0005272//sodium channel activity;	-
ENSGALG00000017405	335.921	411.841	260.002	0.631317	-0.663564	0.00613545	1	Down Regulation	Z	10035819	10086725	-	5311	NPR3	GO:0016021;GO:0016021;GO:0016941;GO:0017046;GO:0031404;GO:0032991;GO:0042277;GO:0042562;GO:0042803;	K12325	-	T	KOG1023;391QS;3BBV6;3CYM4;47ZRU;4965B;4GT91	natriuretic peptide receptor 3 [Source:NCBI gene;Acc:431663]	431663	-	-	GO:0016021//integral component of membrane;GO:0016021//integral component of membrane;GO:0032991//protein-containing complex;	GO:0016941//natriuretic peptide receptor activity;GO:0017046//peptide hormone binding;GO:0031404//chloride ion binding;GO:0042277//peptide binding;GO:0042562//hormone binding;GO:0042803//protein homodimerization activity;	-
ENSGALG00000003594	36.7886	48.7171	24.8601	0.510296	-0.970594	0.0066823	1	Down Regulation	22	2927488	2974857	-	7519	ANK1	GO:0005515;GO:0007165;GO:0005515;GO:0007165;GO:0005515;GO:0007165;GO:0005515;GO:0005886;GO:0006888;GO:0007165;GO:0008093;GO:0009898;GO:0014731;GO:0019899;GO:0019903;GO:0030507;GO:0051117;GO:0072659;GO:0005515;GO:0007165;GO:0005515;GO:0007165;GO:0005515;GO:0007165;GO:0005515;GO:0007165;GO:0005515;GO:0007165;	K10380	-	M;I	KOG4177;38BVK;3BAXI;3CRH5;486B5;490XZ;4GU7T	ankyrin 1 [Source:NCBI gene;Acc:396311]	396311	A0A3Q2UAG0	GO:0007165//signal transduction;GO:0007165//signal transduction;GO:0007165//signal transduction;GO:0006888//endoplasmic reticulum to Golgi vesicle-mediated transport;GO:0007165//signal transduction;GO:0072659//protein localization to plasma membrane;GO:0007165//signal transduction;GO:0007165//signal transduction;GO:0007165//signal transduction;GO:0007165//signal transduction;GO:0007165//signal tr…	GO:0005886//plasma membrane;GO:0009898//cytoplasmic side of plasma membrane;GO:0014731//spectrin-associated cytoskeleton;	GO:0005515//protein binding;GO:0005515//protein binding;GO:0005515//protein binding;GO:0005515//protein binding;GO:0008093//cytoskeletal anchor activity;GO:0019899//enzyme binding;GO:0019903//protein phosphatase binding;GO:0030507//spectrin binding;GO:0051117//ATPase binding;GO:0005515//protein binding;GO:0005515//protein binding;GO:0005515//protein binding;GO:0005515//protein binding;GO:0005515/…	-
ENSGALG00000028759	52.9718	69.0857	36.8578	0.533509	-0.906416	0.00714241	1	Down Regulation	7	34863519	34870762	+	1120	LYPD6B	GO:0030548;GO:0030548;	K25368	-	S	2RXMG;39VK3;3BGTF;3D05M;485GR;497HP;4GPYU	LY6/PLAUR domain containing 6B [Source:NCBI gene;Acc:424310]	424310	-	-	-	GO:0030548//acetylcholine receptor regulator activity;GO:0030548//acetylcholine receptor regulator activity;	ko04080(Neuroactive ligand-receptor interaction)
ENSGALG00000002170	106.11	133.839	78.3802	0.585629	-0.771942	0.00732264	1	Down Regulation	26	3944966	3951972	+	2129	-	GO:0003677;GO:0003700;GO:0004879;GO:0006355;GO:0006629;GO:0008270;GO:0043565;	K08538	-	T;K	KOG3575;39VBS;3BF31;3D190;485BU;48Y2G;4GJRG	bile acid receptor-like [Source:NCBI gene;Acc:419888]	419888	F1NXG6	GO:0006355//regulation of transcription, DNA-templated;GO:0006629//lipid metabolic process;	-	GO:0003677//DNA binding;GO:0003700//DNA-binding transcription factor activity;GO:0004879//nuclear receptor activity;GO:0008270//zinc ion binding;GO:0043565//sequence-specific DNA binding;	-
ENSGALG00000042449	34.4836	60.0194	8.94785	0.149083	-2.74582	0.00766527	1	Down Regulation	KZ626819.1	113827	121489	-	1061	-	-	-	-	-	-	C-type lectin domain family 2 member D2-like [Source:NCBI gene;Acc:769366]	-	-	-	-	-	-
ENSGALG00000007909	45.8898	58.9239	32.8557	0.557595	-0.84271	0.00795739	1	Down Regulation	10	19311292	19369884	+	3483	IQCH	GO:0005515;	K24842	-	S	2QSF3;38EDK;3BGNP;3CTQY;4806Q;496ZD;4GN5Q	IQ motif containing H [Source:NCBI gene;Acc:415554]	415554	-	-	-	GO:0005515//protein binding;	-
ENSGALG00000013402	99.8046	125.189	74.4202	0.594463	-0.750342	0.00797232	1	Down Regulation	2	88971793	89054391	-	2768	AHRR	GO:0006355;GO:0006805;GO:0009410;GO:0046983;GO:0006355;GO:0006805;GO:0009410;GO:0046983;	K09094	-	K	KOG3560;39WAI;3BFB7;3CUZ9;486RV;490M2;4GNJG	aryl-hydrocarbon receptor repressor [Source:NCBI gene;Acc:420989]	420989	E5L8C8	GO:0006355//regulation of transcription, DNA-templated;GO:0006805//xenobiotic metabolic process;GO:0009410//response to xenobiotic stimulus;GO:0006355//regulation of transcription, DNA-templated;GO:0006805//xenobiotic metabolic process;GO:0009410//response to xenobiotic stimulus;	-	GO:0046983//protein dimerization activity;GO:0046983//protein dimerization activity;	-
ENSGALG00000008615	42.6268	30.5679	54.6857	1.78899	0.839147	0.00848452	1	Up Regulation	5	24938602	24952531	-	1677	-	GO:0000166;GO:0004672;GO:0004672;GO:0004713;GO:0004713;GO:0004713;GO:0004714;GO:0004714;GO:0004714;GO:0004714;GO:0004714;GO:0005524;GO:0005524;GO:0005524;GO:0005887;GO:0006468;GO:0006468;GO:0007169;GO:0007169;GO:0007169;GO:0016020;GO:0016020;GO:0016021;GO:0018108;GO:0033674;GO:0042127;GO:0043235;GO:0045664;	K05119	EC:2.7.10.1	L;K;T	KOG1095;38FFY;3BA0F;3CSJG;488HI;48Z3B;4GMWK	-	423216	-	GO:0006468//protein phosphorylation;GO:0006468//protein phosphorylation;GO:0007169//transmembrane receptor protein tyrosine kinase signaling pathway;GO:0007169//transmembrane receptor protein tyrosine kinase signaling pathway;GO:0007169//transmembrane receptor protein tyrosine kinase signaling pathway;GO:0018108//peptidyl-tyrosine phosphorylation;GO:0033674//positive regulation of kinase activity…	GO:0005887//integral component of plasma membrane;GO:0016020//membrane;GO:0016020//membrane;GO:0016021//integral component of membrane;GO:0043235//receptor complex;	GO:0000166//nucleotide binding;GO:0004672//protein kinase activity;GO:0004672//protein kinase activity;GO:0004713//protein tyrosine kinase activity;GO:0004713//protein tyrosine kinase activity;GO:0004713//protein tyrosine kinase activity;GO:0004714//transmembrane receptor protein tyrosine kinase activity;GO:0004714//transmembrane receptor protein tyrosine kinase activity;GO:0004714//transmembrane…	-
ENSGALG00000051205	2.95202	0.688812	5.21524	7.57135	2.92055	0.00938495	1	Up Regulation	3	98050498	98052858	-	2361	-	-	-	-	-	-	-	-	-	-	-	-	-
ENSGALG00000005589	1677.79	1307.99	2047.59	1.56545	0.646575	0.00943415	1	Up Regulation	14	6572269	6596578	+	3455	SYNGR3	GO:0016020;GO:0008021;GO:0016020;GO:0031594;GO:0032411;GO:0042169;GO:0045055;GO:0045202;GO:0047485;GO:0016020;	-	-	O;U;T	KOG4016;39RAN;3BC4F;3CUA9;48142;490BX;4GJ10	synaptogyrin 3 [Source:NCBI gene;Acc:416548]	416548	Q5ZLN6	GO:0032411//positive regulation of transporter activity;GO:0045055//regulated exocytosis;	GO:0016020//membrane;GO:0008021//synaptic vesicle;GO:0016020//membrane;GO:0031594//neuromuscular junction;GO:0045202//synapse;GO:0016020//membrane;	GO:0042169//SH2 domain binding;GO:0047485//protein N-terminus binding;	-
ENSGALG00000053730	33.5339	46.5047	20.5631	0.442172	-1.17732	0.00986865	1	Down Regulation	16	1970006	1971151	+	1146	-	-	-	-	-	-	-	-	-	-	-	-	-
ENSGALG00000042023	428.292	338.694	517.89	1.52908	0.612661	0.0107254	1	Up Regulation	1	39057	42408	-	2161	-	GO:0016020;GO:0016021;	-	-	-	-	-	-	-	-	GO:0016020//membrane;GO:0016021//integral component of membrane;	-	-
ENSGALG00000010737	73.8441	52.6008	95.0875	1.80772	0.854172	0.0108344	1	Up Regulation	3	35569976	35737294	+	3252	PLD5	GO:0003824;GO:0003824;GO:0003824;GO:0003824;	K16861	-	S	KOG3603;39SWX;3BDTT;3D17Y;480Z5;48ZS8;4GMUS	phospholipase D family member 5 [Source:NCBI gene;Acc:421501]	421501	A0A1D5PVF9	-	-	GO:0003824//catalytic activity;GO:0003824//catalytic activity;GO:0003824//catalytic activity;GO:0003824//catalytic activity;	-
ENSGALG00000007314	8.20948	4.11983	12.2991	2.98535	1.5779	0.0108594	1	Up Regulation	24	5319919	5399942	-	6129	DSCAML1	GO:0005515;GO:0005886;GO:0007155;GO:0007155;GO:0007155;GO:0007156;GO:0007156;GO:0007399;GO:0007416;GO:0007417;GO:0007417;GO:0007420;GO:0009986;GO:0010842;GO:0016020;GO:0016021;GO:0030054;GO:0042803;GO:0045202;GO:0048704;GO:0060219;	K06768	-	S;T	KOG3510;38C1V;3BBJF;3CRP3;484KC;48WZK;4GJ99	DS cell adhesion molecule like 1 [Source:NCBI gene;Acc:428249]	428249	-	GO:0007155//cell adhesion;GO:0007155//cell adhesion;GO:0007155//cell adhesion;GO:0007156//homophilic cell adhesion via plasma membrane adhesion molecules;GO:0007156//homophilic cell adhesion via plasma membrane adhesion molecules;GO:0007399//nervous system development;GO:0007416//synapse assembly;GO:0007417//central nervous system development;GO:0007417//central nervous system development;GO:0007…	GO:0005886//plasma membrane;GO:0009986//cell surface;GO:0016020//membrane;GO:0016021//integral component of membrane;GO:0030054//cell junction;GO:0045202//synapse;	GO:0005515//protein binding;GO:0042803//protein homodimerization activity;	-
ENSGALG00000017327	257.921	197.029	318.814	1.61811	0.694309	0.0110633	1	Up Regulation	1	196442816	196449067	-	2302	P2RY6	GO:0004930;GO:0004930;GO:0004930;GO:0005886;GO:0007165;GO:0007186;GO:0007186;GO:0007186;GO:0007200;GO:0007200;GO:0016020;GO:0016021;GO:0016021;GO:0016021;GO:0035589;GO:0045028;GO:0045028;GO:0001621;GO:0004930;GO:0004930;GO:0004930;GO:0005886;GO:0007165;GO:0007186;GO:0007186;GO:0007186;GO:0007200;GO:0007200;GO:0016020;GO:0016021;GO:0016021;GO:0016021;GO:0030321;GO:0032962;GO:0035589;GO:0045028;GO:…	K04272	-	T;S	2QRYJ;38EHV;3BBZI;3CV28;4890F;48XGC;4GJNT	pyrimidinergic receptor P2Y6 [Source:NCBI gene;Acc:396114]	396114	Q98907	GO:0007165//signal transduction;GO:0007186//G protein-coupled receptor signaling pathway;GO:0007186//G protein-coupled receptor signaling pathway;GO:0007186//G protein-coupled receptor signaling pathway;GO:0007200//phospholipase C-activating G protein-coupled receptor signaling pathway;GO:0007200//phospholipase C-activating G protein-coupled receptor signaling pathway;GO:0035589//G protein-couple…	GO:0005886//plasma membrane;GO:0016020//membrane;GO:0016021//integral component of membrane;GO:0016021//integral component of membrane;GO:0016021//integral component of membrane;GO:0005886//plasma membrane;GO:0016020//membrane;GO:0016021//integral component of membrane;GO:0016021//integral component of membrane;GO:0016021//integral component of membrane;	GO:0004930//G protein-coupled receptor activity;GO:0004930//G protein-coupled receptor activity;GO:0004930//G protein-coupled receptor activity;GO:0045028//G protein-coupled purinergic nucleotide receptor activity;GO:0045028//G protein-coupled purinergic nucleotide receptor activity;GO:0001621//G protein-coupled ADP receptor activity;GO:0004930//G protein-coupled receptor activity;GO:0004930//G p…	ko04080(Neuroactive ligand-receptor interaction)
ENSGALG00000051101	216.062	171.435	260.689	1.52063	0.60467	0.0116415	1	Up Regulation	23	5959344	6092916	-	294	-	GO:0002503;GO:0006955;GO:0006955;GO:0016020;GO:0016020;GO:0019882;GO:0019882;GO:0019886;GO:0023026;GO:0042613;GO:0042613;GO:0042613;GO:0050870;	-	-	-	-	-	-	-	GO:0002503//peptide antigen assembly with MHC class II protein complex;GO:0006955//immune response;GO:0006955//immune response;GO:0019882//antigen processing and presentation;GO:0019882//antigen processing and presentation;GO:0019886//antigen processing and presentation of exogenous peptide antigen via MHC class II;GO:0050870//positive regulation of T cell activation;	GO:0016020//membrane;GO:0016020//membrane;GO:0042613//MHC class II protein complex;GO:0042613//MHC class II protein complex;GO:0042613//MHC class II protein complex;	GO:0023026//MHC class II protein complex binding;	-
ENSGALG00000011792	2.99059	5.18339	0.797791	0.153913	-2.69981	0.0125096	1	Down Regulation	4	51707040	51717971	-	723	-	GO:0016020;GO:0016021;	K09642	EC:3.4.21.-	E;O	KOG3627;38EW9;3BKQ4;3CS8W;481S2;48Z3T;4GQTA	-	428763	-	-	GO:0016020//membrane;GO:0016021//integral component of membrane;	-	-
ENSGALG00000040716	39.9449	51.4506	28.4393	0.55275	-0.855301	0.0126559	1	Down Regulation	7	4813216	4814151	-	435	PRLH	GO:0001894;GO:0002021;GO:0005179;GO:0006112;GO:0006629;GO:0009749;GO:0032868;GO:0040014;GO:0042755;GO:0043434;GO:0045444;GO:0048483;	K05269	-	-	-	prolactin releasing hormone [Source:NCBI gene;Acc:424018]	424018	A3RJ26	GO:0001894//tissue homeostasis;GO:0002021//response to dietary excess;GO:0006112//energy reserve metabolic process;GO:0006629//lipid metabolic process;GO:0009749//response to glucose;GO:0032868//response to insulin;GO:0040014//regulation of multicellular organism growth;GO:0042755//eating behavior;GO:0043434//response to peptide hormone;GO:0045444//fat cell differentiation;GO:0048483//autonomic n…	-	GO:0005179//hormone activity;	ko04080(Neuroactive ligand-receptor interaction)
ENSGALG00000001149	77.5255	57.9635	97.0874	1.67497	0.744138	0.0127953	1	Up Regulation	11	543433	548011	-	2824	ADGRG5	GO:0004888;GO:0004930;GO:0007166;GO:0007186;GO:0016021;	-	-	T;S	KOG4193;39V0W;3BJCF;3CRMW;480DT;496WB;4GSK8	adhesion G protein-coupled receptor G5 [Source:NCBI gene;Acc:415634]	-	-	GO:0007166//cell surface receptor signaling pathway;GO:0007186//G protein-coupled receptor signaling pathway;	GO:0016021//integral component of membrane;	GO:0004888//transmembrane signaling receptor activity;GO:0004930//G protein-coupled receptor activity;	-
ENSGALG00000015628	35.6437	47.1275	24.16	0.512652	-0.963949	0.0134928	1	Down Regulation	4	82077210	82093294	-	1629	MSANTD1	-	-	-	S;K	KOG4282;38EE5;3BB0S;3D38G;481HC;495NE;4GI29	Myb/SANT DNA binding domain containing 1 [Source:NCBI gene;Acc:422877]	422877	-	-	-	-	-
ENSGALG00000002282	397.694	485.795	309.593	0.637291	-0.649977	0.0141799	1	Down Regulation	3	57842516	57843985	-	1470	TMEM200A	-	-	-	S	KOG4823;38GKF;3BKJ0;3CV1J;481TZ;490KS;4GSK6	transmembrane protein 200A [Source:NCBI gene;Acc:427076]	427076	E1BT36	-	-	-	-
ENSGALG00000014711	1622.6	1948.58	1296.61	0.665412	-0.58768	0.0142345	1	Down Regulation	Z	16804844	16861020	-	2347	PLPP1	GO:0000810;GO:0005886;GO:0005886;GO:0005887;GO:0005901;GO:0006629;GO:0006644;GO:0006644;GO:0006644;GO:0006670;GO:0006670;GO:0006672;GO:0006672;GO:0007165;GO:0007165;GO:0008195;GO:0008195;GO:0008195;GO:0016020;GO:0016324;GO:0042392;GO:0042392;GO:0042577;GO:0042577;GO:0042577;GO:0045121;GO:0046839;GO:0046839;GO:0106235;GO:0106235;GO:0005886;GO:0006629;GO:0006644;GO:0008195;GO:0042577;	K01080	EC:3.1.3.4	I	KOG3030;39JPQ;3BD4S;3CR4X;484FN;48V5J;4GU88	phospholipid phosphatase 1 [Source:NCBI gene;Acc:427138]	427138	A0A1D5NZW4	GO:0006629//lipid metabolic process;GO:0006644//phospholipid metabolic process;GO:0006644//phospholipid metabolic process;GO:0006644//phospholipid metabolic process;GO:0006670//sphingosine metabolic process;GO:0006670//sphingosine metabolic process;GO:0006672//ceramide metabolic process;GO:0006672//ceramide metabolic process;GO:0007165//signal transduction;GO:0007165//signal transduction;GO:00468…	GO:0005886//plasma membrane;GO:0005886//plasma membrane;GO:0005887//integral component of plasma membrane;GO:0005901//caveola;GO:0016020//membrane;GO:0016324//apical plasma membrane;GO:0045121//membrane raft;GO:0005886//plasma membrane;	GO:0000810//diacylglycerol diphosphate phosphatase activity;GO:0008195//phosphatidate phosphatase activity;GO:0008195//phosphatidate phosphatase activity;GO:0008195//phosphatidate phosphatase activity;GO:0042392//sphingosine-1-phosphate phosphatase activity;GO:0042392//sphingosine-1-phosphate phosphatase activity;GO:0042577//lipid phosphatase activity;GO:0042577//lipid phosphatase activity;GO:004…	ko00600(Sphingolipid metabolism);ko00565(Ether lipid metabolism);ko00564(Glycerophospholipid metabolism);ko00561(Glycerolipid metabolism)
ENSGALG00000009573	8.57843	12.5619	4.59496	0.365785	-1.45093	0.0144697	1	Down Regulation	4	24927202	24945212	+	1052	ANXA10	GO:0005509;GO:0005544;GO:0005509;GO:0005544;	K17097	-	S;U	KOG0819;39SMF;3BH7K;3D00E;48980;48WIU;4GIQA	annexin A10 [Source:NCBI gene;Acc:770326]	770326	-	-	-	GO:0005509//calcium ion binding;GO:0005544//calcium-dependent phospholipid binding;GO:0005509//calcium ion binding;GO:0005544//calcium-dependent phospholipid binding;	-
ENSGALG00000029983	700.736	875.368	526.104	0.601009	-0.734541	0.0151559	1	Down Regulation	2	131756078	131920640	-	3698	ANGPT1	GO:0001525;GO:0001525;GO:0001933;GO:0001934;GO:0002040;GO:0002092;GO:0002719;GO:0005102;GO:0005615;GO:0005886;GO:0005902;GO:0007162;GO:0007169;GO:0007171;GO:0010595;GO:0010628;GO:0014068;GO:0014842;GO:0030097;GO:0030210;GO:0030971;GO:0030971;GO:0031398;GO:0031589;GO:0032680;GO:0033138;GO:0034394;GO:0042308;GO:0042802;GO:0043066;GO:0043116;GO:0043116;GO:0043122;GO:0043393;GO:0043524;GO:0043536;GO:…	K05465	-	-	-	angiopoietin 1 [Source:NCBI gene;Acc:395129]	395129	A0A1D5PBH8	GO:0001525//angiogenesis;GO:0001525//angiogenesis;GO:0001933//negative regulation of protein phosphorylation;GO:0001934//positive regulation of protein phosphorylation;GO:0002040//sprouting angiogenesis;GO:0002092//positive regulation of receptor internalization;GO:0002719//negative regulation of cytokine production involved in immune response;GO:0007162//negative regulation of cell adhesion;GO:0…	GO:0005615//extracellular space;GO:0005886//plasma membrane;GO:0005902//microvillus;GO:0045121//membrane raft;	GO:0005102//signaling receptor binding;GO:0030971//receptor tyrosine kinase binding;GO:0030971//receptor tyrosine kinase binding;GO:0042802//identical protein binding;	ko04010(MAPK signaling pathway)
ENSGALG00000039116	5.72847	2.33206	9.12489	3.9128	1.9682	0.0155772	1	Up Regulation	11	3231854	3236432	-	521	-	-	-	-	-	-	ADP-ribosylation factor-like protein 2-binding protein [Source:NCBI gene;Acc:112533280]	-	-	-	-	-	-
ENSGALG00000012015	332.285	411.748	252.821	0.614019	-0.703645	0.0157128	1	Down Regulation	4	56092083	56195330	+	3616	NDST4	GO:0008146;GO:0008146;GO:0015016;GO:0016787;GO:0019213;	K02579	-	O;U	KOG3703;38FX2;3BAKF;3CVV0;47YW1;48WSV;4GQ9Q	N-deacetylase and N-sulfotransferase 4 [Source:NCBI gene;Acc:422686]	422686	-	-	-	GO:0008146//sulfotransferase activity;GO:0008146//sulfotransferase activity;GO:0015016//[heparan sulfate]-glucosamine N-sulfotransferase activity;GO:0016787//hydrolase activity;GO:0019213//deacetylase activity;	ko00534(Glycosaminoglycan biosynthesis - heparan sulfate / heparin)
ENSGALG00000010114	11.015	15.6539	6.37624	0.407327	-1.29574	0.0160416	1	Down Regulation	5	36928525	36946793	+	1711	PAX9	GO:0000977;GO:0001228;GO:0003677;GO:0003700;GO:0006355;GO:0007492;GO:0009887;GO:0042481;GO:0045892;GO:0045944;GO:0060325;GO:0071363;GO:1990837;	K09382	-	K	KOG3517;39I4H;3BA08;3CYI8;47ZK8;493SR;4GT69	paired box 9 [Source:NCBI gene;Acc:395740]	395740	F1N8W6	GO:0006355//regulation of transcription, DNA-templated;GO:0007492//endoderm development;GO:0009887//animal organ morphogenesis;GO:0042481//regulation of odontogenesis;GO:0045892//negative regulation of transcription, DNA-templated;GO:0045944//positive regulation of transcription by RNA polymerase II;GO:0060325//face morphogenesis;GO:0071363//cellular response to growth factor stimulus;	-	GO:0000977//RNA polymerase II transcription regulatory region sequence-specific DNA binding;GO:0001228//DNA-binding transcription activator activity, RNA polymerase II-specific;GO:0003677//DNA binding;GO:0003700//DNA-binding transcription factor activity;GO:1990837//sequence-specific double-stranded DNA binding;	-
ENSGALG00000031533	153.744	109.49	197.999	1.80837	0.85469	0.0161428	1	Up Regulation	1	197219745	197222528	+	927	-	GO:0004930;GO:0004930;GO:0004930;GO:0004984;GO:0004984;GO:0004984;GO:0005886;GO:0005886;GO:0007165;GO:0007186;GO:0007186;GO:0007186;GO:0007608;GO:0016020;GO:0016021;GO:0016021;GO:0016021;GO:0050896;GO:0050911;	K04257	-	-	-	-	107049066	-	GO:0007165//signal transduction;GO:0007186//G protein-coupled receptor signaling pathway;GO:0007186//G protein-coupled receptor signaling pathway;GO:0007186//G protein-coupled receptor signaling pathway;GO:0007608//sensory perception of smell;GO:0050896//response to stimulus;GO:0050911//detection of chemical stimulus involved in sensory perception of smell;	GO:0005886//plasma membrane;GO:0005886//plasma membrane;GO:0016020//membrane;GO:0016021//integral component of membrane;GO:0016021//integral component of membrane;GO:0016021//integral component of membrane;	GO:0004930//G protein-coupled receptor activity;GO:0004930//G protein-coupled receptor activity;GO:0004930//G protein-coupled receptor activity;GO:0004984//olfactory receptor activity;GO:0004984//olfactory receptor activity;GO:0004984//olfactory receptor activity;	-
ENSGALG00000007324	45.6025	31.9002	59.3049	1.85908	0.894586	0.016779	1	Up Regulation	9	14201848	14296035	-	4108	TP63	GO:0000122;GO:0000785;GO:0000976;GO:0000976;GO:0000978;GO:0000981;GO:0001228;GO:0001501;GO:0001736;GO:0001738;GO:0002039;GO:0002064;GO:0003677;GO:0003677;GO:0003677;GO:0003677;GO:0003682;GO:0003684;GO:0003700;GO:0003700;GO:0003700;GO:0003700;GO:0005515;GO:0005634;GO:0005634;GO:0005634;GO:0005634;GO:0005634;GO:0005654;GO:0005737;GO:0006338;GO:0006355;GO:0006355;GO:0006357;GO:0006915;GO:0006915;GO:…	K10149	-	-	-	tumor protein p63 [Source:NCBI gene;Acc:374269]	374269	Q9DEC7	GO:0000122//negative regulation of transcription by RNA polymerase II;GO:0001501//skeletal system development;GO:0001736//establishment of planar polarity;GO:0001738//morphogenesis of a polarized epithelium;GO:0002064//epithelial cell development;GO:0006338//chromatin remodeling;GO:0006355//regulation of transcription, DNA-templated;GO:0006355//regulation of transcription, DNA-templated;GO:000635…	GO:0000785//chromatin;GO:0005634//nucleus;GO:0005634//nucleus;GO:0005634//nucleus;GO:0005634//nucleus;GO:0005634//nucleus;GO:0005654//nucleoplasm;GO:0005737//cytoplasm;GO:0005634//nucleus;GO:0005634//nucleus;GO:0005634//nucleus;GO:0005634//nucleus;	GO:0000976//transcription cis-regulatory region binding;GO:0000976//transcription cis-regulatory region binding;GO:0000978//RNA polymerase II cis-regulatory region sequence-specific DNA binding;GO:0000981//DNA-binding transcription factor activity, RNA polymerase II-specific;GO:0001228//DNA-binding transcription activator activity, RNA polymerase II-specific;GO:0002039//p53 binding;GO:0003677//DN…	-
ENSGALG00000029301	162.429	196.802	128.055	0.650681	-0.619977	0.0169474	1	Down Regulation	3	15202203	15229780	-	2197	BMP2	GO:0008083;GO:0000122;GO:0000122;GO:0001649;GO:0001649;GO:0001658;GO:0001666;GO:0001837;GO:0001837;GO:0001934;GO:0001938;GO:0002062;GO:0003130;GO:0003176;GO:0003181;GO:0003203;GO:0003210;GO:0003272;GO:0003308;GO:0003331;GO:0005125;GO:0005576;GO:0005615;GO:0005615;GO:0005886;GO:0006029;GO:0006355;GO:0006468;GO:0006954;GO:0007219;GO:0007507;GO:0008083;GO:0008285;GO:0008285;GO:0009617;GO:0009887;GO:…	K21283	-	-	-	bone morphogenetic protein 2 [Source:NCBI gene;Acc:378779]	378779	Q6XDQ0	GO:0000122//negative regulation of transcription by RNA polymerase II;GO:0000122//negative regulation of transcription by RNA polymerase II;GO:0001649//osteoblast differentiation;GO:0001649//osteoblast differentiation;GO:0001658//branching involved in ureteric bud morphogenesis;GO:0001666//response to hypoxia;GO:0001837//epithelial to mesenchymal transition;GO:0001837//epithelial to mesenchymal t…	GO:0005576//extracellular region;GO:0005615//extracellular space;GO:0005615//extracellular space;GO:0005886//plasma membrane;GO:0009986//cell surface;GO:0043231//intracellular membrane-bounded organelle;GO:0070724//BMP receptor complex;	GO:0008083//growth factor activity;GO:0005125//cytokine activity;GO:0008083//growth factor activity;GO:0019211//phosphatase activator activity;GO:0019211//phosphatase activator activity;GO:0039706//co-receptor binding;GO:0043539//protein serine/threonine kinase activator activity;GO:0046332//SMAD binding;GO:0048018//receptor ligand activity;GO:0070700//BMP receptor binding;	ko04350(TGF-beta signaling pathway);ko04060(Cytokine-cytokine receptor interaction)
ENSGALG00000030007	585.145	359.368	810.922	2.25652	1.1741	0.0173258	1	Up Regulation	26	2670099	2686743	+	4952	-	GO:0016020;GO:0016021;GO:0005615;GO:0016020;GO:0016021;GO:0045959;GO:0016020;GO:0016021;GO:0016020;GO:0016021;	-	-	-	-	-	-	-	GO:0045959//negative regulation of complement activation, classical pathway;	GO:0016020//membrane;GO:0016021//integral component of membrane;GO:0005615//extracellular space;GO:0016020//membrane;GO:0016021//integral component of membrane;GO:0016020//membrane;GO:0016021//integral component of membrane;GO:0016020//membrane;GO:0016021//integral component of membrane;	-	-
ENSGALG00000020615	74.6263	50.5616	98.691	1.9519	0.964876	0.0173378	1	Up Regulation	6	35838879	35863626	-	4338	STK32C	GO:0004672;GO:0005524;GO:0006468;GO:0004672;GO:0005524;GO:0006468;	K08793	EC:2.7.11.1	H;T	KOG0598;38GE3;3BCR1;3CST3;47Z2F;4907U;4GIV5	serine/threonine kinase 32C [Source:NCBI gene;Acc:769291]	769291	-	GO:0006468//protein phosphorylation;GO:0006468//protein phosphorylation;	-	GO:0004672//protein kinase activity;GO:0005524//ATP binding;GO:0004672//protein kinase activity;GO:0005524//ATP binding;	-
ENSGALG00000053568	43.2411	28.1838	58.2985	2.06851	1.04859	0.0173904	1	Up Regulation	4	85792693	85796790	-	1307	-	-	-	-	-	-	T-cell surface glycoprotein CD8 alpha chain-like [Source:NCBI gene;Acc:107049158]	-	-	-	-	-	-
ENSGALG00000041280	11.5663	16.1484	6.98415	0.432497	-1.20924	0.01837	1	Down Regulation	32	549342	554130	+	963	FOSB	GO:0003677;GO:0003700;GO:0005634;GO:0005634;GO:0005654;GO:0006355;GO:0006357;GO:0043231;GO:1990837;	-	-	-	-	protein fosB-like [Source:NCBI gene;Acc:107049603]	-	-	GO:0006355//regulation of transcription, DNA-templated;GO:0006357//regulation of transcription by RNA polymerase II;	GO:0005634//nucleus;GO:0005634//nucleus;GO:0005654//nucleoplasm;GO:0043231//intracellular membrane-bounded organelle;	GO:0003677//DNA binding;GO:0003700//DNA-binding transcription factor activity;GO:1990837//sequence-specific double-stranded DNA binding;	-
ENSGALG00000039092	35.2848	46.8833	23.6862	0.505217	-0.985025	0.0185124	1	Down Regulation	2	45701178	45771546	+	1209	STAC	GO:0005515;GO:0006936;GO:0030315;GO:0031234;GO:0034605;GO:0035556;GO:0044325;GO:1901385;GO:1901387;GO:1903078;GO:2001259;	K23711	-	-	-	SH3 and cysteine rich domain [Source:NCBI gene;Acc:428460]	428460	-	GO:0006936//muscle contraction;GO:0034605//cellular response to heat;GO:0035556//intracellular signal transduction;GO:1901385//regulation of voltage-gated calcium channel activity;GO:1901387//positive regulation of voltage-gated calcium channel activity;GO:1903078//positive regulation of protein localization to plasma membrane;GO:2001259//positive regulation of cation channel activity;	GO:0030315//T-tubule;GO:0031234//extrinsic component of cytoplasmic side of plasma membrane;	GO:0005515//protein binding;GO:0044325//transmembrane transporter binding;	-
ENSGALG00000047924	847.692	1070.3	625.079	0.58402	-0.77591	0.0188401	1	Down Regulation	10	688765	732499	+	2451	-	GO:0016020;GO:0016021;GO:0016021;GO:0016021;GO:0016020;GO:0016021;GO:0016021;GO:0016021;	-	-	-	-	protein MANBAL-like [Source:NCBI gene;Acc:107049470]	-	-	-	GO:0016020//membrane;GO:0016021//integral component of membrane;GO:0016021//integral component of membrane;GO:0016021//integral component of membrane;GO:0016020//membrane;GO:0016021//integral component of membrane;GO:0016021//integral component of membrane;GO:0016021//integral component of membrane;	-	-
ENSGALG00000026995	300.171	232.503	367.84	1.58209	0.661828	0.0188554	1	Up Regulation	1	197093201	197097605	-	1047	RHOG	GO:0003924;GO:0003924;GO:0003924;GO:0005525;GO:0005525;GO:0005525;GO:0005856;GO:0005886;GO:0005938;GO:0007015;GO:0007163;GO:0007264;GO:0008045;GO:0008360;GO:0016601;GO:0019901;GO:0030031;GO:0030865;GO:0031410;GO:0032956;GO:0042995;GO:0043652;GO:1902622;	K07863	-	U;B	KOG0393;39WEQ;3BGUN;3CTHT;488GW;48YDM;4GJE4	ras homolog family member G [Source:HGNC Symbol;Acc:HGNC:672]	100859599	-	GO:0007015//actin filament organization;GO:0007163//establishment or maintenance of cell polarity;GO:0007264//small GTPase mediated signal transduction;GO:0008045//motor neuron axon guidance;GO:0008360//regulation of cell shape;GO:0016601//Rac protein signal transduction;GO:0030031//cell projection assembly;GO:0030865//cortical cytoskeleton organization;GO:0032956//regulation of actin cytoskeleto…	GO:0005856//cytoskeleton;GO:0005886//plasma membrane;GO:0005938//cell cortex;GO:0031410//cytoplasmic vesicle;GO:0042995//cell projection;	GO:0003924//GTPase activity;GO:0003924//GTPase activity;GO:0003924//GTPase activity;GO:0005525//GTP binding;GO:0005525//GTP binding;GO:0005525//GTP binding;GO:0019901//protein kinase binding;	ko05132(Salmonella infection)
ENSGALG00000041204	18.0269	23.9297	12.1242	0.506658	-0.980916	0.0191521	1	Down Regulation	27	6056993	6081137	-	2002	IGF2BP1	GO:0003676;GO:0003723;GO:0003729;GO:0003730;GO:0005654;GO:0005737;GO:0005829;GO:0010494;GO:0010610;GO:0017148;GO:0022013;GO:0045182;GO:0048027;GO:0070934;GO:0070937;GO:0097150;GO:1990904;	K17391	-	-	-	insulin like growth factor 2 mRNA binding protein 1 [Source:NCBI gene;Acc:395953]	395953	O42254	GO:0010610//regulation of mRNA stability involved in response to stress;GO:0017148//negative regulation of translation;GO:0022013//pallium cell proliferation in forebrain;GO:0070934//CRD-mediated mRNA stabilization;GO:0097150//neuronal stem cell population maintenance;	GO:0005654//nucleoplasm;GO:0005737//cytoplasm;GO:0005829//cytosol;GO:0010494//cytoplasmic stress granule;GO:0070937//CRD-mediated mRNA stability complex;GO:1990904//ribonucleoprotein complex;	GO:0003676//nucleic acid binding;GO:0003723//RNA binding;GO:0003729//mRNA binding;GO:0003730//mRNA 3'-UTR binding;GO:0045182//translation regulator activity;GO:0048027//mRNA 5'-UTR binding;	-
ENSGALG00000031597	54.6223	77.0112	32.2334	0.418555	-1.25651	0.0192451	1	Down Regulation	14	12507333	12508287	+	546	HBAD	GO:0004601;GO:0005344;GO:0005344;GO:0005506;GO:0005506;GO:0005833;GO:0005833;GO:0005833;GO:0015671;GO:0015671;GO:0015671;GO:0019825;GO:0019825;GO:0019825;GO:0020037;GO:0020037;GO:0020037;GO:0031720;GO:0031838;GO:0042744;GO:0043177;GO:0046872;GO:0098869;	K13822	-	-	-	hemoglobin alpha, subunit D [Source:NCBI gene;Acc:416651]	416651	P02001	GO:0015671//oxygen transport;GO:0015671//oxygen transport;GO:0015671//oxygen transport;GO:0042744//hydrogen peroxide catabolic process;GO:0098869//cellular oxidant detoxification;	GO:0005833//hemoglobin complex;GO:0005833//hemoglobin complex;GO:0005833//hemoglobin complex;GO:0031838//haptoglobin-hemoglobin complex;	GO:0004601//peroxidase activity;GO:0005344//oxygen carrier activity;GO:0005344//oxygen carrier activity;GO:0005506//iron ion binding;GO:0005506//iron ion binding;GO:0019825//oxygen binding;GO:0019825//oxygen binding;GO:0019825//oxygen binding;GO:0020037//heme binding;GO:0020037//heme binding;GO:0020037//heme binding;GO:0031720//haptoglobin binding;GO:0043177//organic acid binding;GO:0046872//meta…	-
ENSGALG00000007001	328.033	260.383	395.682	1.51962	0.603707	0.0198646	1	Up Regulation	17	3938812	3944462	+	3731	TLR4	GO:0001530;GO:0001530;GO:0001875;GO:0001875;GO:0001875;GO:0001891;GO:0002218;GO:0002224;GO:0002224;GO:0002224;GO:0002246;GO:0002322;GO:0002376;GO:0002537;GO:0002730;GO:0002755;GO:0003953;GO:0003953;GO:0004888;GO:0004888;GO:0005102;GO:0005515;GO:0005737;GO:0005794;GO:0005886;GO:0005886;GO:0005887;GO:0005887;GO:0006909;GO:0006954;GO:0006954;GO:0006954;GO:0006955;GO:0006955;GO:0007165;GO:0007165;GO:…	K10160	-	K;L;T	KOG4641;38C4T;3BB8E;3CZER;48687;48VQA;4GJNW	toll like receptor 4 [Source:NCBI gene;Acc:417241]	417241	Q7ZTG5	GO:0002218//activation of innate immune response;GO:0002224//toll-like receptor signaling pathway;GO:0002224//toll-like receptor signaling pathway;GO:0002224//toll-like receptor signaling pathway;GO:0002246//wound healing involved in inflammatory response;GO:0002322//B cell proliferation involved in immune response;GO:0002376//immune system process;GO:0002537//nitric oxide production involved in …	GO:0001891//phagocytic cup;GO:0005737//cytoplasm;GO:0005794//Golgi apparatus;GO:0005886//plasma membrane;GO:0005886//plasma membrane;GO:0005887//integral component of plasma membrane;GO:0005887//integral component of plasma membrane;GO:0009897//external side of plasma membrane;GO:0009986//cell surface;GO:0016020//membrane;GO:0016021//integral component of membrane;GO:0016021//integral component o…	GO:0001530//lipopolysaccharide binding;GO:0001530//lipopolysaccharide binding;GO:0001875//lipopolysaccharide immune receptor activity;GO:0001875//lipopolysaccharide immune receptor activity;GO:0001875//lipopolysaccharide immune receptor activity;GO:0003953//NAD+ nucleosidase activity;GO:0003953//NAD+ nucleosidase activity;GO:0004888//transmembrane signaling receptor activity;GO:0004888//transmemb…	ko05164(Influenza A);ko05132(Salmonella infection);ko04621(NOD-like receptor signaling pathway);ko04620(Toll-like receptor signaling pathway);ko04217(Necroptosis);ko04145(Phagosome)
ENSGALG00000015618	2.63088	0.758309	4.50345	5.93881	2.57017	0.0204053	1	Up Regulation	Z	63542055	63557854	-	1435	-	GO:0016020;GO:0016021;GO:0030641;GO:0033180;GO:0033180;GO:0033181;GO:1902600;GO:1902600;	-	-	C;O	KOG3868;38XSU;3BC83;3CZKW;48A5V;48Z0H;4GR4A	ATPase H+ transporting accessory protein 1 like [Source:HGNC Symbol;Acc:HGNC:28091]	-	-	GO:0030641//regulation of cellular pH;GO:1902600//proton transmembrane transport;GO:1902600//proton transmembrane transport;	GO:0016020//membrane;GO:0016021//integral component of membrane;GO:0033180//proton-transporting V-type ATPase, V1 domain;GO:0033180//proton-transporting V-type ATPase, V1 domain;GO:0033181//plasma membrane proton-transporting V-type ATPase complex;	-	-
ENSGALG00000010977	10.9081	17.1364	4.67977	0.273089	-1.87256	0.0204435	1	Down Regulation	2	31327774	31334403	+	1222	FAM221A	-	-	-	S	2QR3M;38WX4;3BD7V;3CVXJ;48384;490JG;4GJ0Z	family with sequence similarity 221 member A [Source:NCBI gene;Acc:420620]	420620	-	-	-	-	-
ENSGALG00000044591	84.381	64.1016	104.66	1.63273	0.707283	0.0209482	1	Up Regulation	1	197223093	197227447	+	966	OR51E2	GO:0003707;GO:0004930;GO:0004930;GO:0004930;GO:0004984;GO:0004984;GO:0004984;GO:0004984;GO:0005886;GO:0005886;GO:0005886;GO:0007165;GO:0007186;GO:0007186;GO:0007186;GO:0007608;GO:0016020;GO:0016021;GO:0016021;GO:0016021;GO:0016477;GO:0030318;GO:0031901;GO:0043229;GO:0043401;GO:0043950;GO:0050896;GO:0050911;GO:0097325;	K04257	-	-	-	olfactory receptor family 51 subfamily E member 2 [Source:HGNC Symbol;Acc:HGNC:15195]	419080	-	GO:0007165//signal transduction;GO:0007186//G protein-coupled receptor signaling pathway;GO:0007186//G protein-coupled receptor signaling pathway;GO:0007186//G protein-coupled receptor signaling pathway;GO:0007608//sensory perception of smell;GO:0016477//cell migration;GO:0030318//melanocyte differentiation;GO:0043401//steroid hormone mediated signaling pathway;GO:0043950//positive regulation of …	GO:0005886//plasma membrane;GO:0005886//plasma membrane;GO:0005886//plasma membrane;GO:0016020//membrane;GO:0016021//integral component of membrane;GO:0016021//integral component of membrane;GO:0016021//integral component of membrane;GO:0031901//early endosome membrane;GO:0043229//intracellular organelle;	GO:0003707//steroid hormone receptor activity;GO:0004930//G protein-coupled receptor activity;GO:0004930//G protein-coupled receptor activity;GO:0004930//G protein-coupled receptor activity;GO:0004984//olfactory receptor activity;GO:0004984//olfactory receptor activity;GO:0004984//olfactory receptor activity;GO:0004984//olfactory receptor activity;	-
ENSGALG00000037193	93.4272	114.544	72.3102	0.631286	-0.663634	0.0209774	1	Down Regulation	2	51253986	51485303	+	5652	HECW1	GO:0004842;GO:0005515;GO:0004842;GO:0005515;GO:0005829;GO:0004842;GO:0005515;GO:0004842;GO:0005515;GO:0005515;GO:0004842;GO:0005515;GO:0004842;GO:0005515;	K12167	EC:2.3.2.26	-	-	HECT, C2 and WW domain containing E3 ubiquitin protein ligase 1 [Source:NCBI gene;Acc:420774]	420774	-	-	GO:0005829//cytosol;	GO:0004842//ubiquitin-protein transferase activity;GO:0005515//protein binding;GO:0004842//ubiquitin-protein transferase activity;GO:0005515//protein binding;GO:0004842//ubiquitin-protein transferase activity;GO:0005515//protein binding;GO:0004842//ubiquitin-protein transferase activity;GO:0005515//protein binding;GO:0005515//protein binding;GO:0004842//ubiquitin-protein transferase activity;GO:0…	-
ENSGALG00000049529	3445	4257.03	2632.97	0.6185	-0.693155	0.0215228	1	Down Regulation	1	86110412	86147612	-	2805	-	GO:0005515;	-	-	-	-	-	-	-	-	-	GO:0005515//protein binding;	-
ENSGALG00000001130	157.67	120.291	195.049	1.62148	0.697309	0.0215361	1	Up Regulation	19	1259310	1444843	-	3203	GALNT17	-	K00710	EC:2.4.1.41	M;O	KOG3736;38D39;3BKTR;3CXN2;483X4;48W4G;4GHH6	Williams-Beuren syndrome chromosome region 17 [Source:NCBI gene;Acc:417480]	417480	-	-	-	-	ko00514(Other types of O-glycan biosynthesis);ko00512(Mucin type O-glycan biosynthesis)
ENSGALG00000053649	17.8778	25.9581	9.79757	0.377438	-1.40569	0.0218723	1	Down Regulation	33	2972463	2975032	-	1253	-	GO:0016020;GO:0016021;	-	-	-	-	-	-	-	-	GO:0016020//membrane;GO:0016021//integral component of membrane;	-	-
ENSGALG00000001882	421.35	333.356	509.345	1.52793	0.611576	0.0222268	1	Up Regulation	21	2563494	2569802	+	3058	TNFRSF18	GO:0005031;GO:0005515;GO:0005887;GO:0043066;GO:0005031;GO:0005515;GO:0005887;GO:0043066;	K05154	-	S;T	2SAN0;3A3IY;3BR7J;3D5D9;48BV0;4998I;4GN2C	TNF receptor superfamily member 18 [Source:NCBI gene;Acc:419424]	419424	Q5ZMR1	GO:0043066//negative regulation of apoptotic process;GO:0043066//negative regulation of apoptotic process;	GO:0005887//integral component of plasma membrane;GO:0005887//integral component of plasma membrane;	GO:0005031//tumor necrosis factor-activated receptor activity;GO:0005515//protein binding;GO:0005031//tumor necrosis factor-activated receptor activity;GO:0005515//protein binding;	ko04060(Cytokine-cytokine receptor interaction)
ENSGALG00000039499	253.793	305.687	201.899	0.660477	-0.598419	0.02281	1	Down Regulation	2	122586026	122605336	+	3075	LRRCC1	GO:0005515;GO:0005813;GO:0005515;	K16475	-	-	-	leucine rich repeat and coiled-coil centrosomal protein 1 [Source:NCBI gene;Acc:420205]	420205	-	-	GO:0005813//centrosome;	GO:0005515//protein binding;GO:0005515//protein binding;	-
ENSGALG00000004365	42.2183	30.0417	54.395	1.81065	0.856507	0.0228707	1	Up Regulation	15	5996365	6006391	+	2725	-	GO:0031514;GO:0036126;	K24228	-	S	2QQ05;39RC0;3BAW4;3CTK0;481BB;492D1;4GSDH	-	416855	-	-	GO:0031514//motile cilium;GO:0036126//sperm flagellum;	-	-
ENSGALG00000023781	65.378	49.4371	81.3189	1.6449	0.717998	0.0231377	1	Up Regulation	26	4745842	4753272	-	3883	TREM2	GO:0016020;GO:0016021;	K14378	-	-	-	triggering receptor expressed on myeloid cells 2 [Source:NCBI gene;Acc:419920]	419920	Q2YHU4	-	GO:0016020//membrane;GO:0016021//integral component of membrane;	-	-
ENSGALG00000043596	354.193	437.394	270.993	0.619563	-0.690677	0.0236338	1	Down Regulation	9	5058062	5076194	+	4663	SNED1	GO:0005509;GO:0005515;GO:0007160;GO:0005509;GO:0005515;GO:0007160;GO:0005509;GO:0005515;GO:0007160;	K24470	-	-	-	sushi, nidogen and EGF like domains 1 [Source:NCBI gene;Acc:424846]	424846	-	GO:0007160//cell-matrix adhesion;GO:0007160//cell-matrix adhesion;GO:0007160//cell-matrix adhesion;	-	GO:0005509//calcium ion binding;GO:0005515//protein binding;GO:0005509//calcium ion binding;GO:0005515//protein binding;GO:0005509//calcium ion binding;GO:0005515//protein binding;	-
ENSGALG00000002407	29.3666	40.5668	18.1664	0.447815	-1.15903	0.0237829	1	Down Regulation	11	1545435	1649122	+	15255	HYDIN	-	K17570	-	S	2QQ4F;38G7S;3BACH;3D0Z7;482QG;48XXM;4GP6T	HYDIN, axonemal central pair apparatus protein [Source:NCBI gene;Acc:427538]	427538	F1NYR0	-	-	-	-
ENSGALG00000007948	43.8741	58.03	29.7181	0.512116	-0.965458	0.0238541	1	Down Regulation	5	20745722	21182056	-	3109	LRRC4C	GO:0005515;GO:0016020;GO:0050770;GO:0050804;GO:0050839;GO:0098632;GO:0098685;GO:0098978;GO:0099061;GO:0099560;GO:0099560;GO:0005515;	K07523	-	U;T	KOG0619;38CQR;3BEYA;3CSZF;4800V;493B1;4GNG8	leucine rich repeat containing 4C [Source:NCBI gene;Acc:428862]	428862	F1NTY3	GO:0050770//regulation of axonogenesis;GO:0050804//modulation of chemical synaptic transmission;GO:0099560//synaptic membrane adhesion;GO:0099560//synaptic membrane adhesion;	GO:0016020//membrane;GO:0098685//Schaffer collateral - CA1 synapse;GO:0098978//glutamatergic synapse;GO:0099061//integral component of postsynaptic density membrane;	GO:0005515//protein binding;GO:0050839//cell adhesion molecule binding;GO:0098632//cell-cell adhesion mediator activity;GO:0005515//protein binding;	ko04514(Cell adhesion molecules)
ENSGALG00000039690	919.689	1134.68	704.702	0.621061	-0.687194	0.0240445	1	Down Regulation	2	120607154	120640534	+	885	STMN2	GO:0005737;GO:0005737;GO:0005737;GO:0007019;GO:0007026;GO:0010976;GO:0010976;GO:0010977;GO:0015631;GO:0016020;GO:0030027;GO:0030027;GO:0030424;GO:0030426;GO:0030426;GO:0030426;GO:0030426;GO:0031110;GO:0031110;GO:0031110;GO:0031115;GO:0031115;GO:0031117;GO:0031175;GO:0042995;GO:0043005;GO:0043005;GO:0043005;GO:0043025;GO:0043025;GO:0048306;GO:0048471;GO:0048471;GO:1990090;GO:1990090;	-	-	-	-	stathmin 2 [Source:NCBI gene;Acc:396095]	396095	Q90987	GO:0007019//microtubule depolymerization;GO:0007026//negative regulation of microtubule depolymerization;GO:0010976//positive regulation of neuron projection development;GO:0010976//positive regulation of neuron projection development;GO:0010977//negative regulation of neuron projection development;GO:0031110//regulation of microtubule polymerization or depolymerization;GO:0031110//regulation of …	GO:0005737//cytoplasm;GO:0005737//cytoplasm;GO:0005737//cytoplasm;GO:0016020//membrane;GO:0030027//lamellipodium;GO:0030027//lamellipodium;GO:0030424//axon;GO:0030426//growth cone;GO:0030426//growth cone;GO:0030426//growth cone;GO:0030426//growth cone;GO:0042995//cell projection;GO:0043005//neuron projection;GO:0043005//neuron projection;GO:0043005//neuron projection;GO:0043025//neuronal cell bod…	GO:0015631//tubulin binding;GO:0048306//calcium-dependent protein binding;	-
ENSGALG00000011235	120.077	150.367	89.7863	0.597113	-0.743923	0.0241006	1	Down Regulation	2	34255021	34277260	+	2200	GALNT15	GO:0030133;	K00710	EC:2.4.1.41	O;M	KOG3736;38N4Z;3BBSU;3D1YX;47ZRP;4925V;4GTTP	polypeptide N-acetylgalactosaminyltransferase 15 [Source:NCBI gene;Acc:420642]	420642	A0A1D5PXD5	-	GO:0030133//transport vesicle;	-	ko00514(Other types of O-glycan biosynthesis);ko00512(Mucin type O-glycan biosynthesis)
ENSGALG00000033365	1320.01	1716.63	923.386	0.537906	-0.894575	0.0243324	1	Down Regulation	10	17875706	17910716	+	4330	ALDH1A3	GO:0001758;GO:0002072;GO:0002138;GO:0002138;GO:0004029;GO:0004029;GO:0004030;GO:0004030;GO:0005737;GO:0005737;GO:0006081;GO:0006081;GO:0007626;GO:0016491;GO:0016491;GO:0016491;GO:0016620;GO:0016620;GO:0016620;GO:0021768;GO:0031076;GO:0042472;GO:0042573;GO:0042573;GO:0042574;GO:0042803;GO:0043065;GO:0043584;GO:0048048;GO:0048386;GO:0050885;GO:0051289;GO:0060013;GO:0060166;GO:0060324;GO:0070324;GO:…	K07249	EC:1.2.1.36	-	-	aldehyde dehydrogenase 1 family member A3 [Source:NCBI gene;Acc:395389]	395389	Q9DD46	GO:0002072//optic cup morphogenesis involved in camera-type eye development;GO:0002138//retinoic acid biosynthetic process;GO:0002138//retinoic acid biosynthetic process;GO:0006081//cellular aldehyde metabolic process;GO:0006081//cellular aldehyde metabolic process;GO:0007626//locomotory behavior;GO:0021768//nucleus accumbens development;GO:0031076//embryonic camera-type eye development;GO:004247…	GO:0005737//cytoplasm;GO:0005737//cytoplasm;	GO:0001758//retinal dehydrogenase activity;GO:0004029//aldehyde dehydrogenase (NAD+) activity;GO:0004029//aldehyde dehydrogenase (NAD+) activity;GO:0004030//aldehyde dehydrogenase [NAD(P)+] activity;GO:0004030//aldehyde dehydrogenase [NAD(P)+] activity;GO:0016491//oxidoreductase activity;GO:0016491//oxidoreductase activity;GO:0016491//oxidoreductase activity;GO:0016620//oxidoreductase activity, a…	ko00830(Retinol metabolism)
ENSGALG00000016288	1.06289	2.12578	0	0	#NAME?	0.0244647	1	Down Regulation	1	117527572	118143733	-	2157	IL1RAPL1	GO:0003953;GO:0004908;GO:0005886;GO:0007165;GO:0045920;GO:0098978;GO:0099175;GO:0099545;GO:1905606;	K05170	-	T;D;Z	KOG3971;39WWK;3BDRX;3CSZ2;487E3;490TB;4GQQM	interleukin 1 receptor accessory protein like 1 [Source:NCBI gene;Acc:427993]	427993	-	GO:0007165//signal transduction;GO:0045920//negative regulation of exocytosis;GO:0099175//regulation of postsynapse organization;GO:0099545//trans-synaptic signaling by trans-synaptic complex;GO:1905606//regulation of presynapse assembly;	GO:0005886//plasma membrane;GO:0098978//glutamatergic synapse;	GO:0003953//NAD+ nucleosidase activity;GO:0004908//interleukin-1 receptor activity;	-
ENSGALG00000048309	996.427	1320.44	672.414	0.509234	-0.973598	0.0245011	1	Down Regulation	1	142895982	142899302	-	3321	-	GO:0003676;GO:0004190;GO:0006508;GO:0008270;GO:0016032;	-	-	-	-	uncharacterized LOC107050476 [Source:NCBI gene;Acc:107050476]	-	-	GO:0006508//proteolysis;GO:0016032//viral process;	-	GO:0003676//nucleic acid binding;GO:0004190//aspartic-type endopeptidase activity;GO:0008270//zinc ion binding;	-
ENSGALG00000011314	74.8995	92.8015	56.9976	0.614189	-0.703245	0.0248375	1	Down Regulation	2	38121822	38167107	+	2535	LRRC3B	GO:0005515;GO:0005515;GO:0005515;	-	-	L;K;W;T	KOG4237;38DY9;3BDDB;3CXUE;487RE;492WV;4GKWB	leucine rich repeat containing 3B [Source:NCBI gene;Acc:420657]	420657	E1BYY6	-	-	GO:0005515//protein binding;GO:0005515//protein binding;GO:0005515//protein binding;	-
ENSGALG00000001534	33.6344	44.638	22.6309	0.506987	-0.97998	0.0261369	1	Down Regulation	21	2206190	2209802	-	1833	TMEM88B	-	-	-	S	2S0XY;39WHS;3BKRB;3D5P3;48CXT;494N2;4GSUS	transmembrane protein 88B [Source:NCBI gene;Acc:419414]	419414	F1NPH0	-	-	-	-
ENSGALG00000049288	7.99069	1.94588	14.0355	7.21292	2.85058	0.0264189	1	Up Regulation	2	1011262	1014817	+	2444	-	GO:0000166;GO:0005525;GO:0005525;GO:0005525;	-	-	-	-	-	-	-	-	-	GO:0000166//nucleotide binding;GO:0005525//GTP binding;GO:0005525//GTP binding;GO:0005525//GTP binding;	-
ENSGALG00000040101	88.2998	132.873	43.7266	0.329086	-1.60346	0.0264881	1	Down Regulation	16	2272154	2410307	+	2941	-	GO:0001817;GO:0005102;GO:0009897;GO:0050852;	-	-	-	-	-	-	-	GO:0001817//regulation of cytokine production;GO:0050852//T cell receptor signaling pathway;	GO:0009897//external side of plasma membrane;	GO:0005102//signaling receptor binding;	-
ENSGALG00000035854	888.009	1173.01	603.004	0.514064	-0.95998	0.0269516	1	Down Regulation	2	41532339	41538738	+	2443	-	GO:0004867;GO:0004867;GO:0005581;GO:0010951;	-	-	-	-	-	-	-	GO:0010951//negative regulation of endopeptidase activity;	GO:0005581//collagen trimer;	GO:0004867//serine-type endopeptidase inhibitor activity;GO:0004867//serine-type endopeptidase inhibitor activity;	-
ENSGALG00000017392	48.7428	37.2038	60.2818	1.62031	0.696272	0.0273896	1	Up Regulation	3	9243265	9249046	-	2232	SPDYA	GO:0000082;GO:0005634;GO:0005634;GO:0005654;GO:0006974;GO:0007140;GO:0008284;GO:0019901;GO:0019901;GO:0030295;GO:0045737;GO:0045860;	K08694	-	S	KOG3938;39UBT;3BJ32;3D2FQ;483KN;4938Q;4GSX9	speedy/RINGO cell cycle regulator family member A [Source:NCBI gene;Acc:101748777]	101748777	E1C1Y3	GO:0000082//G1/S transition of mitotic cell cycle;GO:0006974//cellular response to DNA damage stimulus;GO:0007140//male meiotic nuclear division;GO:0008284//positive regulation of cell population proliferation;GO:0045737//positive regulation of cyclin-dependent protein serine/threonine kinase activity;GO:0045860//positive regulation of protein kinase activity;	GO:0005634//nucleus;GO:0005634//nucleus;GO:0005654//nucleoplasm;	GO:0019901//protein kinase binding;GO:0019901//protein kinase binding;GO:0030295//protein kinase activator activity;	ko04914(Progesterone-mediated oocyte maturation);ko04114(Oocyte meiosis)
ENSGALG00000006112	40.9234	55.1236	26.7232	0.484786	-1.04458	0.0285859	1	Down Regulation	2	5538868	5700257	+	6117	SCN5A	GO:0001518;GO:0005216;GO:0005248;GO:0005261;GO:0005515;GO:0005886;GO:0006811;GO:0006814;GO:0016020;GO:0055085;	K04838	-	U;P	KOG2301;38BYK;3B9I5;3CRAE;48AYG;48UU1;4GI4S	sodium voltage-gated channel alpha subunit 5 [Source:NCBI gene;Acc:395947]	395947	F1N8I1	GO:0006811//ion transport;GO:0006814//sodium ion transport;GO:0055085//transmembrane transport;	GO:0001518//voltage-gated sodium channel complex;GO:0005886//plasma membrane;GO:0016020//membrane;	GO:0005216//ion channel activity;GO:0005248//voltage-gated sodium channel activity;GO:0005261//cation channel activity;GO:0005515//protein binding;	ko04261(Adrenergic signaling in cardiomyocytes)
ENSGALG00000004293	2.03298	3.56562	0.500346	0.140325	-2.83315	0.0291268	1	Down Regulation	3	45498435	45518857	+	2409	-	GO:0004252;GO:0006508;	K01315	EC:3.4.21.7	O	2QVNP;38ER1;3BEHU;3CXYM;47Z7W;48XZD;4GPR4	plasminogen [Source:NCBI gene;Acc:421580]	421580	F1NWX6	GO:0006508//proteolysis;	-	GO:0004252//serine-type endopeptidase activity;	ko05164(Influenza A);ko04080(Neuroactive ligand-receptor interaction)
ENSGALG00000002103	795.385	1053.16	537.609	0.510472	-0.970097	0.0293891	1	Down Regulation	11	1222442	1224448	+	740	TPPP3	GO:0001578;GO:0001578;GO:0015631;GO:0015631;GO:0046785;GO:0048471;GO:0097427;	-	-	J;T	KOG4070;39VI9;3BK5S;3D3RF;48256;48ZCQ;4GHXV	tubulin polymerization promoting protein family member 3 [Source:NCBI gene;Acc:415669]	415669	E1BR14	GO:0001578//microtubule bundle formation;GO:0001578//microtubule bundle formation;GO:0046785//microtubule polymerization;	GO:0048471//perinuclear region of cytoplasm;GO:0097427//microtubule bundle;	GO:0015631//tubulin binding;GO:0015631//tubulin binding;	-
ENSGALG00000030940	1336.67	587.414	2085.92	3.55102	1.82823	0.0299907	1	Up Regulation	16	2572332	2573868	+	976	BLB2	GO:0002250;GO:0002376;GO:0002503;GO:0002504;GO:0006955;GO:0006955;GO:0016020;GO:0016020;GO:0016020;GO:0016021;GO:0019882;GO:0019882;GO:0019886;GO:0023026;GO:0042613;GO:0042613;GO:0042613;GO:0042613;GO:0050870;	K06752	-	-	-	Major histocompatibility complex class II beta chain BLB2, (similar to HLA class II, D beta chain) [Source:NCBI gene;Acc:101747454]	101747454	A5HUL4	GO:0002250//adaptive immune response;GO:0002376//immune system process;GO:0002503//peptide antigen assembly with MHC class II protein complex;GO:0002504//antigen processing and presentation of peptide or polysaccharide antigen via MHC class II;GO:0006955//immune response;GO:0006955//immune response;GO:0019882//antigen processing and presentation;GO:0019882//antigen processing and presentation;GO:…	GO:0016020//membrane;GO:0016020//membrane;GO:0016020//membrane;GO:0016021//integral component of membrane;GO:0042613//MHC class II protein complex;GO:0042613//MHC class II protein complex;GO:0042613//MHC class II protein complex;GO:0042613//MHC class II protein complex;	GO:0023026//MHC class II protein complex binding;	ko05168(Herpes simplex virus 1 infection);ko05164(Influenza A);ko04672(Intestinal immune network for IgA production);ko04514(Cell adhesion molecules);ko04145(Phagosome)
ENSGALG00000053921	768.141	1084.32	451.962	0.416817	-1.26252	0.0303709	1	Down Regulation	3	56642469	56645858	-	3390	-	GO:0003676;GO:0004190;GO:0006508;GO:0008270;GO:0016032;	-	-	-	-	uncharacterized LOC112532140 [Source:NCBI gene;Acc:112532140]	-	-	GO:0006508//proteolysis;GO:0016032//viral process;	-	GO:0003676//nucleic acid binding;GO:0004190//aspartic-type endopeptidase activity;GO:0008270//zinc ion binding;	-
ENSGALG00000008757	226.245	180.68	271.81	1.50437	0.589158	0.030619	1	Up Regulation	3	11929031	11934921	-	1909	CNRIP1	GO:0005737;GO:0005886;GO:0008022;GO:0031718;	-	-	S	2QTXE;39UMH;3BK63;3D0PH;483HB;496MR;4GTYY	cannabinoid receptor interacting protein 1 [Source:NCBI gene;Acc:421266]	421266	E1BU35	-	GO:0005737//cytoplasm;GO:0005886//plasma membrane;	GO:0008022//protein C-terminus binding;GO:0031718//type 1 cannabinoid receptor binding;	-
ENSGALG00000005434	4.19727	7.42638	0.968157	0.130367	-2.93935	0.0306502	1	Down Regulation	Z	31707230	31708325	-	907	CER1	GO:0001657;GO:0001947;GO:0003140;GO:0003419;GO:0005125;GO:0005576;GO:0005576;GO:0005615;GO:0005615;GO:0005615;GO:0005615;GO:0007369;GO:0007399;GO:0008285;GO:0009948;GO:0009952;GO:0010628;GO:0010629;GO:0016015;GO:0016015;GO:0023019;GO:0023019;GO:0030282;GO:0030514;GO:0032926;GO:0032926;GO:0035582;GO:0035582;GO:0035582;GO:0036122;GO:0042074;GO:0042803;GO:0048263;GO:0048382;GO:0061371;GO:0071276;GO:…	K01645	-	T;S	2S2G4;39X61;3BNCZ;3D493;48AU3;4983U;4GTCC	cerberus 1, DAN family BMP antagonist [Source:NCBI gene;Acc:395623]	395623	Q9PUK2	GO:0001657//ureteric bud development;GO:0001947//heart looping;GO:0003140//determination of left/right asymmetry in lateral mesoderm;GO:0003419//growth plate cartilage chondrocyte proliferation;GO:0007369//gastrulation;GO:0007399//nervous system development;GO:0008285//negative regulation of cell population proliferation;GO:0009948//anterior/posterior axis specification;GO:0009952//anterior/poste…	GO:0005576//extracellular region;GO:0005576//extracellular region;GO:0005615//extracellular space;GO:0005615//extracellular space;GO:0005615//extracellular space;GO:0005615//extracellular space;	GO:0005125//cytokine activity;GO:0016015//morphogen activity;GO:0016015//morphogen activity;GO:0036122//BMP binding;GO:0042803//protein homodimerization activity;	ko04310(Wnt signaling pathway)
ENSGALG00000016981	90.4524	109.742	71.1631	0.648459	-0.624912	0.0309176	1	Down Regulation	1	169183530	169188007	+	1480	SPERT	GO:0003674;GO:0005575;GO:0008150;	K23403	-	S	2S6IZ;39Y17;3BP61;3CU96;4814D;4974C;4GHXX	spermatid associated [Source:NCBI gene;Acc:418848]	418848	A1KXM5	GO:0008150//biological_process;	GO:0005575//cellular_component;	GO:0003674//molecular_function;	-
ENSGALG00000047341	302.913	401.059	204.766	0.510565	-0.969834	0.0309469	1	Down Regulation	2	41502573	41507421	+	2325	-	GO:0030198;	-	-	-	-	-	-	-	GO:0030198//extracellular matrix organization;	-	-	-
ENSGALG00000035266	94.4973	120.056	68.9388	0.574223	-0.800318	0.0313152	1	Down Regulation	1	127043815	127168755	+	2701	ANOS1	GO:0005515;GO:0005515;GO:0005576;GO:0030414;	K23413	-	-	-	anosmin 1 [Source:NCBI gene;Acc:396395]	396395	P33005	-	GO:0005576//extracellular region;	GO:0005515//protein binding;GO:0005515//protein binding;GO:0030414//peptidase inhibitor activity;	-
ENSGALG00000004879	86.8205	117.899	55.7419	0.472793	-1.08072	0.0319081	1	Down Regulation	12	4459523	4542964	+	2917	SLC6A11	GO:0001504;GO:0005332;GO:0005887;GO:0006836;GO:0008028;GO:0015718;GO:0016020;GO:0016021;GO:0045202;	K05044	-	T;U	KOG3660;38G22;3BB0B;3CTJJ;480PC;496ED;4GU1Q	solute carrier family 6 member 11 [Source:NCBI gene;Acc:415959]	415959	E1BXE8	GO:0001504//neurotransmitter uptake;GO:0006836//neurotransmitter transport;GO:0015718//monocarboxylic acid transport;	GO:0005887//integral component of plasma membrane;GO:0016020//membrane;GO:0016021//integral component of membrane;GO:0045202//synapse;	GO:0005332//gamma-aminobutyric acid:sodium symporter activity;GO:0008028//monocarboxylic acid transmembrane transporter activity;	-
ENSGALG00000015307	1196.94	1453.4	940.476	0.647086	-0.62797	0.0320019	1	Down Regulation	1	86150625	86219278	-	3027	-	GO:0005515;GO:0005515;GO:0005515;GO:0005515;	K24477	-	S;T	2QRV7;38H1U;3BC5H;3D157;486CW;4934X;4GHB1	-	769237	-	-	-	GO:0005515//protein binding;GO:0005515//protein binding;GO:0005515//protein binding;GO:0005515//protein binding;	-
ENSGALG00000051008	13.8026	7.73863	19.8666	2.5672	1.3602	0.0327119	1	Up Regulation	15	11091732	11092979	-	309	-	-	-	-	-	-	-	-	-	-	-	-	-
ENSGALG00000047550	1.71244	0.165199	3.25968	19.7318	4.30245	0.0327182	1	Up Regulation	28	258372	260465	-	2094	-	GO:0003676;GO:0003676;GO:0003964;GO:0003964;GO:0003964;GO:0004518;GO:0004519;GO:0004523;GO:0004523;GO:0004523;GO:0006278;GO:0006278;GO:0008270;GO:0008270;GO:0015074;GO:0015074;GO:0016740;GO:0016779;GO:0016787;GO:0035613;GO:0044260;GO:0046872;GO:0090305;GO:0090502;	-	-	-	-	-	-	-	GO:0006278//RNA-dependent DNA biosynthetic process;GO:0006278//RNA-dependent DNA biosynthetic process;GO:0015074//DNA integration;GO:0015074//DNA integration;GO:0044260//cellular macromolecule metabolic process;GO:0090305//nucleic acid phosphodiester bond hydrolysis;GO:0090502//RNA phosphodiester bond hydrolysis, endonucleolytic;	-	GO:0003676//nucleic acid binding;GO:0003676//nucleic acid binding;GO:0003964//RNA-directed DNA polymerase activity;GO:0003964//RNA-directed DNA polymerase activity;GO:0003964//RNA-directed DNA polymerase activity;GO:0004518//nuclease activity;GO:0004519//endonuclease activity;GO:0004523//RNA-DNA hybrid ribonuclease activity;GO:0004523//RNA-DNA hybrid ribonuclease activity;GO:0004523//RNA-DNA hybr…	-
ENSGALG00000034716	47.8183	59.0508	36.5858	0.619565	-0.690672	0.0334738	1	Down Regulation	3	59938390	59947701	-	1008	HEY2	GO:0000122;GO:0000122;GO:0000981;GO:0001227;GO:0001568;GO:0001570;GO:0003150;GO:0003151;GO:0003171;GO:0003180;GO:0003184;GO:0003186;GO:0003195;GO:0003199;GO:0003208;GO:0003214;GO:0003215;GO:0003222;GO:0003300;GO:0003677;GO:0003677;GO:0003700;GO:0003700;GO:0005634;GO:0005737;GO:0006355;GO:0007219;GO:0007389;GO:0009948;GO:0010460;GO:0010468;GO:0010628;GO:0010629;GO:0010667;GO:0014031;GO:0014898;GO:…	K09091	-	-	-	hes related family bHLH transcription factor with YRPW motif 2 [Source:NCBI gene;Acc:421718]	421718	A0A1D5PW12	GO:0000122//negative regulation of transcription by RNA polymerase II;GO:0000122//negative regulation of transcription by RNA polymerase II;GO:0001568//blood vessel development;GO:0001570//vasculogenesis;GO:0003150//muscular septum morphogenesis;GO:0003151//outflow tract morphogenesis;GO:0003171//atrioventricular valve development;GO:0003180//aortic valve morphogenesis;GO:0003184//pulmonary valve…	GO:0005634//nucleus;GO:0005737//cytoplasm;GO:0017053//transcription repressor complex;	GO:0000981//DNA-binding transcription factor activity, RNA polymerase II-specific;GO:0001227//DNA-binding transcription repressor activity, RNA polymerase II-specific;GO:0003677//DNA binding;GO:0003677//DNA binding;GO:0003700//DNA-binding transcription factor activity;GO:0003700//DNA-binding transcription factor activity;GO:0042802//identical protein binding;GO:0042826//histone deacetylase bindin…	ko04330(Notch signaling pathway)
ENSGALG00000036412	21.4344	28.9974	13.8714	0.478368	-1.06381	0.0335025	1	Down Regulation	2	42447408	42553652	+	2062	TMEM108	GO:0005769;GO:0006898;GO:0008090;GO:0010008;GO:0014069;GO:0021542;GO:0030424;GO:0031175;GO:0036477;GO:0051388;GO:0097106;GO:0097484;GO:0098815;GO:1990416;	-	-	-	-	transmembrane protein 108 [Source:NCBI gene;Acc:420692]	420692	A0A1L1RLL1	GO:0006898//receptor-mediated endocytosis;GO:0008090//retrograde axonal transport;GO:0021542//dentate gyrus development;GO:0031175//neuron projection development;GO:0051388//positive regulation of neurotrophin TRK receptor signaling pathway;GO:0097106//postsynaptic density organization;GO:0097484//dendrite extension;GO:0098815//modulation of excitatory postsynaptic potential;GO:1990416//cellular …	GO:0005769//early endosome;GO:0010008//endosome membrane;GO:0014069//postsynaptic density;GO:0030424//axon;GO:0036477//somatodendritic compartment;	-	-
ENSGALG00000041435	60.9254	75.6538	46.1969	0.610635	-0.711618	0.0336917	1	Down Regulation	25	2844773	2862713	-	4851	-	GO:0016020;GO:0016021;	-	-	-	-	nucleoporin 210 like [Source:NCBI gene;Acc:426146]	-	-	-	GO:0016020//membrane;GO:0016021//integral component of membrane;	-	-
ENSGALG00000048572	13.5878	7.19852	19.9771	2.77517	1.47258	0.0338831	1	Up Regulation	4	85722927	85900720	-	1963	-	-	-	-	-	-	T-cell surface glycoprotein CD8 alpha chain-like [Source:NCBI gene;Acc:771880]	-	-	-	-	-	-
ENSGALG00000022875	91.2056	126.81	55.6017	0.438466	-1.18946	0.0343091	1	Down Regulation	2	98074041	98078558	-	2993	-	-	-	-	-	-	myelin oligodendrocyte glycoprotein [Source:NCBI gene;Acc:421050]	421050	-	-	-	-	-
ENSGALG00000045814	270.068	360.817	179.319	0.496982	-1.00874	0.0345209	1	Down Regulation	1	130585756	130603216	+	3351	CRLF2	GO:0005515;GO:0016020;GO:0016021;GO:0004896;GO:0005515;GO:0008284;GO:0019221;GO:0032754;GO:0033005;GO:1904894;GO:0005515;	K05078	-	-	-	cytokine receptor-like factor 2 [Source:NCBI gene;Acc:418668]	418668	A0A1L1RUS5	GO:0008284//positive regulation of cell population proliferation;GO:0019221//cytokine-mediated signaling pathway;GO:0032754//positive regulation of interleukin-5 production;GO:0033005//positive regulation of mast cell activation;GO:1904894//positive regulation of receptor signaling pathway via STAT;	GO:0016020//membrane;GO:0016021//integral component of membrane;	GO:0005515//protein binding;GO:0004896//cytokine receptor activity;GO:0005515//protein binding;GO:0005515//protein binding;	ko04060(Cytokine-cytokine receptor interaction)
ENSGALG00000052894	90.036	109.676	70.3963	0.641859	-0.639672	0.0348748	1	Down Regulation	1	137753896	137760396	+	2542	-	GO:0006606;	-	-	-	-	-	-	-	GO:0006606//protein import into nucleus;	-	-	-
ENSGALG00000021273	62.2504	49.3863	75.1145	1.52096	0.604981	0.0352726	1	Up Regulation	24	5421298	5428328	-	1416	TMPRSS13	GO:0004252;GO:0005044;GO:0005515;GO:0006508;GO:0016020;	K09643	-	O;E	KOG3627;38FF7;3B9YY;3D0AK;4856Y;490J9;4GI6Z	transmembrane serine protease 13 [Source:NCBI gene;Acc:100859131]	100859131	-	GO:0006508//proteolysis;	GO:0016020//membrane;	GO:0004252//serine-type endopeptidase activity;GO:0005044//scavenger receptor activity;GO:0005515//protein binding;	-
ENSGALG00000030629	1.61541	2.92918	0.301644	0.102979	-3.27958	0.0359122	1	Down Regulation	33	5249338	5254464	-	1991	KRT6A	GO:0045095;	K07605	-	-	-	keratin 6A [Source:NCBI gene;Acc:408041]	408041	A0A1D5PXP0	-	GO:0045095//keratin filament;	-	-
ENSGALG00000052285	10.8929	6.50335	15.2825	2.34994	1.23262	0.0362534	1	Up Regulation	4	85828727	85833484	-	1472	-	-	-	-	-	-	T-cell surface glycoprotein CD8 alpha chain-like [Source:NCBI gene;Acc:771880]	-	-	-	-	-	-
ENSGALG00000036097	45.675	70.3228	21.0271	0.299008	-1.74175	0.0367571	1	Down Regulation	2	74190751	74441847	+	2994	CDH18	GO:0005509;GO:0005886;GO:0007155;GO:0007156;GO:0016020;GO:0098609;GO:0005509;GO:0005886;GO:0007155;GO:0007156;GO:0016020;GO:0098609;	K06805	-	-	-	cadherin 18 [Source:NCBI gene;Acc:428490]	428490	-	GO:0007155//cell adhesion;GO:0007156//homophilic cell adhesion via plasma membrane adhesion molecules;GO:0098609//cell-cell adhesion;GO:0007155//cell adhesion;GO:0007156//homophilic cell adhesion via plasma membrane adhesion molecules;GO:0098609//cell-cell adhesion;	GO:0005886//plasma membrane;GO:0016020//membrane;GO:0005886//plasma membrane;GO:0016020//membrane;	GO:0005509//calcium ion binding;GO:0005509//calcium ion binding;	-
ENSGALG00000016375	61.8637	77.6705	46.0568	0.592977	-0.753952	0.0372424	1	Down Regulation	1	120317314	120408886	-	2271	PHEX	GO:0004222;GO:0005783;GO:0005794;GO:0006508;GO:0006508;GO:0008237;GO:0019637;GO:0030282;GO:0048471;GO:0004222;GO:0006508;GO:0008237;	K08636	EC:3.4.24.-	E;O	KOG3624;38BNF;3B9I2;3CW8Q;4830U;48VAY;4GSFP	phosphate regulating endopeptidase homolog, X- linked [Source:NCBI gene;Acc:395777]	395777	-	GO:0006508//proteolysis;GO:0006508//proteolysis;GO:0019637//organophosphate metabolic process;GO:0030282//bone mineralization;GO:0006508//proteolysis;	GO:0005783//endoplasmic reticulum;GO:0005794//Golgi apparatus;GO:0048471//perinuclear region of cytoplasm;	GO:0004222//metalloendopeptidase activity;GO:0008237//metallopeptidase activity;GO:0004222//metalloendopeptidase activity;GO:0008237//metallopeptidase activity;	-
ENSGALG00000006402	83.2048	65.3013	101.108	1.54833	0.630716	0.0378143	1	Up Regulation	9	4855404	4859977	-	3506	NRROS	GO:0005515;GO:0005515;GO:0005515;GO:0005783;GO:0006801;GO:0006954;GO:0006955;GO:0007179;GO:0009986;GO:0009986;GO:0014005;GO:0035583;GO:0036364;GO:0050431;GO:0050431;	-	-	S;U	KOG0619;38HTU;3BAA2;3D1ZC;4869Y;495XH;4GJ66	negative regulator of reactive oxygen species [Source:NCBI gene;Acc:424857]	-	-	GO:0006801//superoxide metabolic process;GO:0006954//inflammatory response;GO:0006955//immune response;GO:0007179//transforming growth factor beta receptor signaling pathway;GO:0014005//microglia development;GO:0035583//sequestering of TGFbeta in extracellular matrix;GO:0036364//transforming growth factor beta1 activation;	GO:0005783//endoplasmic reticulum;GO:0009986//cell surface;GO:0009986//cell surface;	GO:0005515//protein binding;GO:0005515//protein binding;GO:0005515//protein binding;GO:0050431//transforming growth factor beta binding;GO:0050431//transforming growth factor beta binding;	-
ENSGALG00000041400	2.56936	0.5652	4.57352	8.09187	3.01647	0.0378837	1	Up Regulation	21	5269524	5273140	-	1336	-	GO:0016020;GO:0016021;GO:0016021;GO:0016787;GO:0016787;GO:0016787;GO:0016787;GO:0052689;GO:0052689;	K14351	EC:3.1.1.-	-	-	arylacetamide deacetylase like 3A [Source:NCBI gene;Acc:768580]	768580	-	-	GO:0016020//membrane;GO:0016021//integral component of membrane;GO:0016021//integral component of membrane;	GO:0016787//hydrolase activity;GO:0016787//hydrolase activity;GO:0016787//hydrolase activity;GO:0016787//hydrolase activity;GO:0052689//carboxylic ester hydrolase activity;GO:0052689//carboxylic ester hydrolase activity;	-
ENSGALG00000052829	6.89158	10.1156	3.6676	0.36257	-1.46367	0.0386924	1	Down Regulation	17	918451	928380	-	4222	MAMDC4	GO:0005515;GO:0016020;	-	-	-	-	MAM domain containing 4 [Source:NCBI gene;Acc:101751695]	-	-	-	GO:0016020//membrane;	GO:0005515//protein binding;	-
ENSGALG00000053052	11.6297	7.35375	15.9057	2.16294	1.11299	0.0393923	1	Up Regulation	31	5758899	5760811	-	1414	-	-	-	-	-	-	immunoglobulin superfamily member 1-like [Source:NCBI gene;Acc:112531168]	-	-	-	-	-	-
ENSGALG00000050568	22.6729	28.8408	16.505	0.57228	-0.805207	0.0398569	1	Down Regulation	8	14951227	14968630	+	2295	-	-	-	-	-	-	HFM1, ATP dependent DNA helicase homolog [Source:NCBI gene;Acc:424509]	-	-	-	-	-	-
ENSGALG00000023812	91.0611	72.8433	109.279	1.50019	0.585145	0.0398881	1	Up Regulation	13	17680388	17687210	+	1429	CCNI2	-	-	-	D	KOG0653;39U35;3BF1S;3D21F;4866I;498Y3;4GVUV	cyclin I family member 2 [Source:NCBI gene;Acc:771567]	-	-	-	-	-	-
ENSGALG00000009574	5.08875	2.40011	7.77739	3.24043	1.69619	0.0403893	1	Up Regulation	9	22414329	22416411	-	894	IL12A	GO:0001916;GO:0002860;GO:0005125;GO:0005143;GO:0005576;GO:0005615;GO:0006955;GO:0008083;GO:0008083;GO:0009615;GO:0010224;GO:0016477;GO:0032496;GO:0032700;GO:0032729;GO:0032816;GO:0032946;GO:0034393;GO:0042163;GO:0042531;GO:0043514;GO:0045513;GO:0045785;GO:0045954;GO:0046982;GO:0048662;GO:0050671;GO:0050709;GO:0050830;GO:0051135;GO:0097191;GO:0098586;GO:1900747;GO:1903588;GO:2000510;	K05406	-	M;T	2S8JN;3A4V8;3BHVS;3D3MK;48CGY;498TY;4GV1X	interleukin 12A [Source:NCBI gene;Acc:407090]	407090	Q6X0L0	GO:0001916//positive regulation of T cell mediated cytotoxicity;GO:0002860//positive regulation of natural killer cell mediated cytotoxicity directed against tumor cell target;GO:0006955//immune response;GO:0009615//response to virus;GO:0010224//response to UV-B;GO:0016477//cell migration;GO:0032496//response to lipopolysaccharide;GO:0032700//negative regulation of interleukin-17 production;GO:00…	GO:0005576//extracellular region;GO:0005615//extracellular space;GO:0043514//interleukin-12 complex;	GO:0005125//cytokine activity;GO:0005143//interleukin-12 receptor binding;GO:0008083//growth factor activity;GO:0008083//growth factor activity;GO:0042163//interleukin-12 beta subunit binding;GO:0045513//interleukin-27 binding;GO:0046982//protein heterodimerization activity;	ko05168(Herpes simplex virus 1 infection);ko05164(Influenza A);ko04625(C-type lectin receptor signaling pathway);ko04622(RIG-I-like receptor signaling pathway);ko04620(Toll-like receptor signaling pathway);ko04060(Cytokine-cytokine receptor interaction)
ENSGALG00000002350	61.5503	47.9986	75.102	1.56467	0.645858	0.0403971	1	Up Regulation	14	15304269	15344033	-	6513	-	GO:0005524;GO:0007018;GO:0008569;GO:0030286;GO:0045505;GO:0051959;	K10408	-	Z	KOG3595;38EZQ;3BFZQ;3CR7W;480VS;48VHA;4GRYC	dynein axonemal heavy chain 3 [Source:NCBI gene;Acc:427004]	427004	-	GO:0007018//microtubule-based movement;	GO:0030286//dynein complex;	GO:0005524//ATP binding;GO:0008569//minus-end-directed microtubule motor activity;GO:0045505//dynein intermediate chain binding;GO:0051959//dynein light intermediate chain binding;	-
ENSGALG00000019543	110.16	132.847	87.4725	0.658447	-0.60286	0.0404271	1	Down Regulation	2	76264871	76273509	-	1084	OTULIN	GO:0002040;GO:0004843;GO:0004843;GO:0004843;GO:0005737;GO:0005737;GO:0008234;GO:0008234;GO:0010803;GO:0010803;GO:0032088;GO:0032088;GO:0045087;GO:0050728;GO:0050728;GO:0060828;GO:0070431;GO:0071797;GO:1990108;GO:1990108;GO:1990108;GO:0004843;GO:1990108;	K18343	EC:3.4.19.12	S	2QTB8;38EE2;3BDBN;3CXM6;481WI;48Z6X;4GUD5	family with sequence similarity 105, member B [Source:NCBI gene;Acc:427097]	427097	-	GO:0002040//sprouting angiogenesis;GO:0010803//regulation of tumor necrosis factor-mediated signaling pathway;GO:0010803//regulation of tumor necrosis factor-mediated signaling pathway;GO:0032088//negative regulation of NF-kappaB transcription factor activity;GO:0032088//negative regulation of NF-kappaB transcription factor activity;GO:0045087//innate immune response;GO:0050728//negative regulati…	GO:0005737//cytoplasm;GO:0005737//cytoplasm;GO:0071797//LUBAC complex;	GO:0004843//thiol-dependent deubiquitinase;GO:0004843//thiol-dependent deubiquitinase;GO:0004843//thiol-dependent deubiquitinase;GO:0008234//cysteine-type peptidase activity;GO:0008234//cysteine-type peptidase activity;GO:0004843//thiol-dependent deubiquitinase;	-
ENSGALG00000001288	10.2121	14.0062	6.418	0.458227	-1.12587	0.0404524	1	Down Regulation	21	1895685	1907122	+	2533	-	GO:0005737;	-	-	S	2QPUP;39TKP;3B96G;3CUS6;484WM;48X7Q;4GNW3	-	419400	-	-	GO:0005737//cytoplasm;	-	-
ENSGALG00000052336	13.6922	17.9913	9.39315	0.522093	-0.93762	0.0405609	1	Down Regulation	2	99984351	99987439	+	2361	-	GO:0016020;GO:0016021;	-	-	-	-	-	-	-	-	GO:0016020//membrane;GO:0016021//integral component of membrane;	-	-
ENSGALG00000028895	8.34553	1.09379	15.5973	14.2598	3.83388	0.0410995	1	Up Regulation	14	13226354	13229728	+	1458	-	GO:0004888;GO:0004888;GO:0004930;GO:0004930;GO:0004930;GO:0004967;GO:0004967;GO:0005886;GO:0005886;GO:0007165;GO:0007166;GO:0007166;GO:0007186;GO:0007186;GO:0007186;GO:0007188;GO:0008528;GO:0016020;GO:0016020;GO:0016020;GO:0016021;GO:0016021;GO:0016021;GO:0017046;GO:0038023;GO:0071377;	K04583	-	T;M	KOG4564;38BI5;3BB70;3CRIA;4859J;497FD;4GT4A	glucagon receptor-like [Source:NCBI gene;Acc:772096]	772096	C0J3M4	GO:0007165//signal transduction;GO:0007166//cell surface receptor signaling pathway;GO:0007166//cell surface receptor signaling pathway;GO:0007186//G protein-coupled receptor signaling pathway;GO:0007186//G protein-coupled receptor signaling pathway;GO:0007186//G protein-coupled receptor signaling pathway;GO:0007188//adenylate cyclase-modulating G protein-coupled receptor signaling pathway;GO:007…	GO:0005886//plasma membrane;GO:0005886//plasma membrane;GO:0016020//membrane;GO:0016020//membrane;GO:0016020//membrane;GO:0016021//integral component of membrane;GO:0016021//integral component of membrane;GO:0016021//integral component of membrane;	GO:0004888//transmembrane signaling receptor activity;GO:0004888//transmembrane signaling receptor activity;GO:0004930//G protein-coupled receptor activity;GO:0004930//G protein-coupled receptor activity;GO:0004930//G protein-coupled receptor activity;GO:0004967//glucagon receptor activity;GO:0004967//glucagon receptor activity;GO:0008528//G protein-coupled peptide receptor activity;GO:0017046//p…	ko04080(Neuroactive ligand-receptor interaction)
ENSGALG00000002958	56.4335	69.8867	42.9804	0.615001	-0.701339	0.0412273	1	Down Regulation	9	10092468	10198054	-	2157	DNER	GO:0005112;GO:0005509;GO:0005769;GO:0005886;GO:0007220;GO:0007417;GO:0010001;GO:0030425;GO:0030425;GO:0043025;GO:0048741;	K24463	-	O;T	KOG1217;38HMG;3BD74;3CZC6;489UC;49697;4GIA5	delta/notch like EGF repeat containing [Source:NCBI gene;Acc:424786]	424786	F1N9F4	GO:0007220//Notch receptor processing;GO:0007417//central nervous system development;GO:0010001//glial cell differentiation;GO:0048741//skeletal muscle fiber development;	GO:0005769//early endosome;GO:0005886//plasma membrane;GO:0030425//dendrite;GO:0030425//dendrite;GO:0043025//neuronal cell body;	GO:0005112//Notch binding;GO:0005509//calcium ion binding;	-
ENSGALG00000041042	2.35348	3.90082	0.806135	0.206658	-2.27468	0.0413028	1	Down Regulation	1	132259464	132561163	-	2894	GABRG3	GO:0004888;GO:0004888;GO:0004890;GO:0004890;GO:0004890;GO:0005216;GO:0005216;GO:0005230;GO:0005230;GO:0005237;GO:0005254;GO:0005254;GO:0005886;GO:0005887;GO:0006811;GO:0006811;GO:0006811;GO:0006821;GO:0006821;GO:0006821;GO:0007165;GO:0007214;GO:0007214;GO:0007214;GO:0007268;GO:0008503;GO:0016020;GO:0016021;GO:0016021;GO:0016021;GO:0022851;GO:0030054;GO:0030594;GO:0032590;GO:0034220;GO:0034220;GO:…	-	-	-	-	gamma-aminobutyric acid type A receptor gamma3 subunit [Source:HGNC Symbol;Acc:HGNC:4088]	-	-	GO:0006811//ion transport;GO:0006811//ion transport;GO:0006811//ion transport;GO:0006821//chloride transport;GO:0006821//chloride transport;GO:0006821//chloride transport;GO:0007165//signal transduction;GO:0007214//gamma-aminobutyric acid signaling pathway;GO:0007214//gamma-aminobutyric acid signaling pathway;GO:0007214//gamma-aminobutyric acid signaling pathway;GO:0007268//chemical synaptic tran…	GO:0005886//plasma membrane;GO:0005887//integral component of plasma membrane;GO:0016020//membrane;GO:0016021//integral component of membrane;GO:0016021//integral component of membrane;GO:0016021//integral component of membrane;GO:0030054//cell junction;GO:0032590//dendrite membrane;GO:0034707//chloride channel complex;GO:0043005//neuron projection;GO:0045202//synapse;GO:0045202//synapse;GO:00452…	GO:0004888//transmembrane signaling receptor activity;GO:0004888//transmembrane signaling receptor activity;GO:0004890//GABA-A receptor activity;GO:0004890//GABA-A receptor activity;GO:0004890//GABA-A receptor activity;GO:0005216//ion channel activity;GO:0005216//ion channel activity;GO:0005230//extracellular ligand-gated ion channel activity;GO:0005230//extracellular ligand-gated ion channel act…	-
ENSGALG00000031971	17.4807	22.7678	12.1936	0.535564	-0.90087	0.0416715	1	Down Regulation	2	53559937	54180710	+	4035	CNTNAP2	GO:0005769;GO:0005794;GO:0007612;GO:0008076;GO:0009986;GO:0016020;GO:0019899;GO:0021756;GO:0021761;GO:0021794;GO:0021987;GO:0030534;GO:0030673;GO:0035176;GO:0042297;GO:0071109;GO:0071205;GO:0071625;GO:1903598;	K07380	-	-	-	contactin associated protein-like 2 [Source:NCBI gene;Acc:768456]	768456	-	GO:0007612//learning;GO:0021756//striatum development;GO:0021761//limbic system development;GO:0021794//thalamus development;GO:0021987//cerebral cortex development;GO:0030534//adult behavior;GO:0035176//social behavior;GO:0042297//vocal learning;GO:0071109//superior temporal gyrus development;GO:0071205//protein localization to juxtaparanode region of axon;GO:0071625//vocalization behavior;GO:19…	GO:0005769//early endosome;GO:0005794//Golgi apparatus;GO:0008076//voltage-gated potassium channel complex;GO:0009986//cell surface;GO:0016020//membrane;GO:0030673//axolemma;	GO:0019899//enzyme binding;	ko04514(Cell adhesion molecules)
ENSGALG00000008554	136.69	98.2245	175.155	1.78321	0.834473	0.0420124	1	Up Regulation	1	20198062	20240989	-	2454	IL17REL	GO:0030368;	-	-	S	2QTUV;39VC1;3BEF0;3D520;484VV;497IN;4GKHX	interleukin 17 receptor E like [Source:NCBI gene;Acc:769256]	-	-	-	-	GO:0030368//interleukin-17 receptor activity;	-
ENSGALG00000008727	58.1785	71.3267	45.0304	0.631326	-0.663544	0.0421639	1	Down Regulation	5	25395587	25420105	+	2448	-	GO:0004620;GO:0005509;GO:0009395;	K16342	EC:3.1.1.4	T;I;S;U	KOG1028;KOG1325;39F1N;3BJ3E;3E45W;48QUE;49MEB;4GQ6P	phospholipase A2 group IVB [Source:NCBI gene;Acc:101749229]	101749229	-	GO:0009395//phospholipid catabolic process;	-	GO:0004620//phospholipase activity;GO:0005509//calcium ion binding;	ko04912(GnRH signaling pathway);ko04370(VEGF signaling pathway);ko04270(Vascular smooth muscle contraction);ko04217(Necroptosis);ko04010(MAPK signaling pathway);ko00592(alpha-Linolenic acid metabolism);ko00591(Linoleic acid metabolism);ko00590(Arachidonic acid metabolism);ko00565(Ether lipid metabolism);ko00564(Glycerophospholipid metabolism)
ENSGALG00000036255	1.62758	2.93107	0.324101	0.110574	-3.17691	0.0427067	1	Down Regulation	1	70750805	70843717	-	2741	WNT7B	GO:0005102;GO:0005102;GO:0005109;GO:0005125;GO:0005576;GO:0005576;GO:0005576;GO:0005615;GO:0007275;GO:0016055;GO:0016055;GO:0016055;GO:0030182;GO:0045165;GO:0046330;GO:0060070;GO:0070307;GO:0005102;GO:0005102;GO:0005109;GO:0005125;GO:0005576;GO:0005576;GO:0005576;GO:0005615;GO:0007275;GO:0016055;GO:0016055;GO:0016055;GO:0021871;GO:0030182;GO:0030182;GO:0045165;GO:0046330;GO:0048018;GO:0048144;GO:…	K00572	-	-	-	Wnt family member 7B [Source:NCBI gene;Acc:427937]	427937	Q3L254	GO:0007275//multicellular organism development;GO:0016055//Wnt signaling pathway;GO:0016055//Wnt signaling pathway;GO:0016055//Wnt signaling pathway;GO:0030182//neuron differentiation;GO:0045165//cell fate commitment;GO:0046330//positive regulation of JNK cascade;GO:0060070//canonical Wnt signaling pathway;GO:0070307//lens fiber cell development;GO:0007275//multicellular organism development;GO:0…	GO:0005576//extracellular region;GO:0005576//extracellular region;GO:0005576//extracellular region;GO:0005615//extracellular space;GO:0005576//extracellular region;GO:0005576//extracellular region;GO:0005576//extracellular region;GO:0005615//extracellular space;	GO:0005102//signaling receptor binding;GO:0005102//signaling receptor binding;GO:0005109//frizzled binding;GO:0005125//cytokine activity;GO:0005102//signaling receptor binding;GO:0005102//signaling receptor binding;GO:0005109//frizzled binding;GO:0005125//cytokine activity;GO:0048018//receptor ligand activity;	ko04916(Melanogenesis);ko04310(Wnt signaling pathway);ko04150(mTOR signaling pathway)
ENSGALG00000024171	36.7041	27.0662	46.3421	1.71218	0.775831	0.0446439	1	Up Regulation	13	11170966	11176176	-	1694	HRH2	GO:0001696;GO:0004930;GO:0004969;GO:0007186;GO:0016021;GO:0045907;GO:0001696;GO:0004930;GO:0004969;GO:0007186;GO:0016021;GO:0045907;	K04150	-	T;O	KOG3656;39TMH;3BGM0;3CSX4;4881C;492EX;4GJHS	histamine receptor H2 [Source:NCBI gene;Acc:427635]	427635	A0A3Q2TUM1	GO:0001696//gastric acid secretion;GO:0007186//G protein-coupled receptor signaling pathway;GO:0045907//positive regulation of vasoconstriction;GO:0001696//gastric acid secretion;GO:0007186//G protein-coupled receptor signaling pathway;GO:0045907//positive regulation of vasoconstriction;	GO:0016021//integral component of membrane;GO:0016021//integral component of membrane;	GO:0004930//G protein-coupled receptor activity;GO:0004969//histamine receptor activity;GO:0004930//G protein-coupled receptor activity;GO:0004969//histamine receptor activity;	ko04080(Neuroactive ligand-receptor interaction);ko04020(Calcium signaling pathway)
ENSGALG00000053527	35.6838	27.0346	44.333	1.63986	0.713571	0.0448964	1	Up Regulation	1	197230010	197233945	+	1038	-	GO:0004930;GO:0004930;GO:0004930;GO:0004984;GO:0004984;GO:0005886;GO:0007165;GO:0007186;GO:0007186;GO:0007186;GO:0007608;GO:0016020;GO:0016021;GO:0016021;GO:0016021;GO:0050896;GO:0050911;	-	-	-	-	-	-	-	GO:0007165//signal transduction;GO:0007186//G protein-coupled receptor signaling pathway;GO:0007186//G protein-coupled receptor signaling pathway;GO:0007186//G protein-coupled receptor signaling pathway;GO:0007608//sensory perception of smell;GO:0050896//response to stimulus;GO:0050911//detection of chemical stimulus involved in sensory perception of smell;	GO:0005886//plasma membrane;GO:0016020//membrane;GO:0016021//integral component of membrane;GO:0016021//integral component of membrane;GO:0016021//integral component of membrane;	GO:0004930//G protein-coupled receptor activity;GO:0004930//G protein-coupled receptor activity;GO:0004930//G protein-coupled receptor activity;GO:0004984//olfactory receptor activity;GO:0004984//olfactory receptor activity;	-
ENSGALG00000050896	3.42041	1.31746	5.52335	4.19243	2.06779	0.0456287	1	Up Regulation	31	3178175	3180013	-	1719	-	GO:0016020;GO:0016021;	-	-	-	-	-	-	-	-	GO:0016020//membrane;GO:0016021//integral component of membrane;	-	-
ENSGALG00000026491	56.7819	68.3439	45.22	0.661654	-0.595852	0.0468505	1	Down Regulation	3	9728741	9733446	-	1169	TMEM17	GO:0005886;GO:0005929;GO:0007224;GO:0007224;GO:0016020;GO:0016020;GO:0016021;GO:0030030;GO:0035869;GO:0035869;GO:0035869;GO:0036038;GO:0036038;GO:0042995;GO:0060170;GO:0060170;GO:0060271;GO:0060271;GO:1905515;GO:1905515;	K19384	-	-	-	transmembrane protein 17 [Source:NCBI gene;Acc:421284]	421284	E1BY51	GO:0007224//smoothened signaling pathway;GO:0007224//smoothened signaling pathway;GO:0030030//cell projection organization;GO:0060271//cilium assembly;GO:0060271//cilium assembly;GO:1905515//non-motile cilium assembly;GO:1905515//non-motile cilium assembly;	GO:0005886//plasma membrane;GO:0005929//cilium;GO:0016020//membrane;GO:0016020//membrane;GO:0016021//integral component of membrane;GO:0035869//ciliary transition zone;GO:0035869//ciliary transition zone;GO:0035869//ciliary transition zone;GO:0036038//MKS complex;GO:0036038//MKS complex;GO:0042995//cell projection;GO:0060170//ciliary membrane;GO:0060170//ciliary membrane;	-	-
ENSGALG00000009034	53.723	67.0429	40.403	0.602644	-0.730622	0.0468774	1	Down Regulation	3	9091386	9110192	+	2170	ALK	GO:0004672;GO:0004713;GO:0004713;GO:0004714;GO:0004714;GO:0005524;GO:0005886;GO:0005887;GO:0006468;GO:0007165;GO:0007169;GO:0007420;GO:0016020;GO:0016310;GO:0016310;GO:0021766;GO:0030534;GO:0032991;GO:0036269;GO:0042127;GO:0042802;GO:0043410;GO:0046777;GO:0048666;GO:0050995;GO:0060159;GO:0090648;GO:0097009;GO:1900006;GO:0004672;GO:0004713;GO:0004714;GO:0005524;GO:0006468;GO:0007165;GO:0007169;GO:…	-	-	K;L;T	KOG1095;38FFY;3BA0F;3CSJG;488HI;48Z3B;4GS4R	ALK receptor tyrosine kinase [Source:NCBI gene;Acc:421297]	-	-	GO:0006468//protein phosphorylation;GO:0007165//signal transduction;GO:0007169//transmembrane receptor protein tyrosine kinase signaling pathway;GO:0007420//brain development;GO:0016310//phosphorylation;GO:0016310//phosphorylation;GO:0021766//hippocampus development;GO:0030534//adult behavior;GO:0036269//swimming behavior;GO:0042127//regulation of cell population proliferation;GO:0043410//positiv…	GO:0005886//plasma membrane;GO:0005887//integral component of plasma membrane;GO:0016020//membrane;GO:0032991//protein-containing complex;GO:0016020//membrane;	GO:0004672//protein kinase activity;GO:0004713//protein tyrosine kinase activity;GO:0004713//protein tyrosine kinase activity;GO:0004714//transmembrane receptor protein tyrosine kinase activity;GO:0004714//transmembrane receptor protein tyrosine kinase activity;GO:0005524//ATP binding;GO:0042802//identical protein binding;GO:0004672//protein kinase activity;GO:0004713//protein tyrosine kinase act…	-
ENSGALG00000001189	383.508	303.876	463.139	1.5241	0.607959	0.0470229	1	Up Regulation	19	2800480	2807394	-	1760	NCF1C	GO:0005515;GO:0005737;GO:0005829;GO:0005886;GO:0006612;GO:0014068;GO:0016020;GO:0016175;GO:0016176;GO:0017124;GO:0019898;GO:0034614;GO:0035091;GO:0035091;GO:0042554;GO:0043020;GO:0043325;GO:0045741;GO:0045893;GO:0046330;GO:0071276;GO:1900745;GO:0005515;GO:0005737;GO:0016176;GO:0035091;GO:0005515;GO:0005737;GO:0016176;GO:0035091;	K08011	-	T	KOG4773;38HTD;3BGDK;3CYV1;4858U;490T9;4GS6U	neutrophil cytosolic factor 1C pseudogene [Source:NCBI gene;Acc:417485]	417485	Q5ZM29	GO:0006612//protein targeting to membrane;GO:0014068//positive regulation of phosphatidylinositol 3-kinase signaling;GO:0034614//cellular response to reactive oxygen species;GO:0042554//superoxide anion generation;GO:0045741//positive regulation of epidermal growth factor-activated receptor activity;GO:0045893//positive regulation of transcription, DNA-templated;GO:0046330//positive regulation of…	GO:0005737//cytoplasm;GO:0005829//cytosol;GO:0005886//plasma membrane;GO:0016020//membrane;GO:0019898//extrinsic component of membrane;GO:0043020//NADPH oxidase complex;GO:0005737//cytoplasm;GO:0005737//cytoplasm;	GO:0005515//protein binding;GO:0016175//superoxide-generating NAD(P)H oxidase activity;GO:0016176//superoxide-generating NADPH oxidase activator activity;GO:0017124//SH3 domain binding;GO:0035091//phosphatidylinositol binding;GO:0035091//phosphatidylinositol binding;GO:0043325//phosphatidylinositol-3,4-bisphosphate binding;GO:0005515//protein binding;GO:0016176//superoxide-generating NADPH oxidas…	ko04145(Phagosome)
ENSGALG00000009078	18.6211	13.0334	24.2088	1.85745	0.893326	0.047507	1	Up Regulation	3	8390484	8454832	+	1662	GALNT14	-	K00710	EC:2.4.1.41	M;O	KOG3738;392KP;3BIIK;3D1EC;480SM;498EV;4GMN8	polypeptide N-acetylgalactosaminyltransferase 14 [Source:NCBI gene;Acc:421305]	421305	-	-	-	-	ko00514(Other types of O-glycan biosynthesis);ko00512(Mucin type O-glycan biosynthesis)
ENSGALG00000052768	27.06	20.1351	33.9849	1.68784	0.755181	0.0479563	1	Up Regulation	KZ626830.1	2805	12180	-	906	LDLR	-	-	-	-	-	low density lipoprotein receptor [Source:NCBI gene;Acc:395103]	-	-	-	-	-	-
ENSGALG00000006795	48.8461	37.2374	60.4547	1.6235	0.699104	0.0480396	1	Up Regulation	24	4304182	4310313	-	2058	ABCG4	GO:0005524;GO:0005886;GO:0010008;GO:0015918;GO:0016020;GO:0016887;GO:0031410;GO:0033344;GO:0033344;GO:0034041;GO:0042632;GO:0042802;GO:0042803;GO:0046982;GO:0140359;GO:1990830;	K05680	-	-	-	ATP binding cassette subfamily G member 4 [Source:NCBI gene;Acc:428242]	428242	-	GO:0015918//sterol transport;GO:0033344//cholesterol efflux;GO:0033344//cholesterol efflux;GO:0042632//cholesterol homeostasis;GO:1990830//cellular response to leukemia inhibitory factor;	GO:0005886//plasma membrane;GO:0010008//endosome membrane;GO:0016020//membrane;GO:0031410//cytoplasmic vesicle;	GO:0005524//ATP binding;GO:0016887//ATP hydrolysis activity;GO:0034041//ABC-type sterol transporter activity;GO:0042802//identical protein binding;GO:0042803//protein homodimerization activity;GO:0046982//protein heterodimerization activity;GO:0140359//ABC-type transporter activity;	ko02010(ABC transporters)
ENSGALG00000037769	58.1178	70.092	46.1437	0.65833	-0.603117	0.0484586	1	Down Regulation	2	18124237	18368109	+	2294	NEBL	GO:0003779;GO:0005515;GO:0005737;GO:0046872;GO:0005515;	-	-	-	-	nebulette [Source:NCBI gene;Acc:395148]	395148	Q766Y2	-	GO:0005737//cytoplasm;	GO:0003779//actin binding;GO:0005515//protein binding;GO:0046872//metal ion binding;GO:0005515//protein binding;	-
ENSGALG00000014736	12.6286	16.4372	8.81989	0.53658	-0.898133	0.048747	1	Down Regulation	1	78552909	78576195	+	2340	-	GO:0004222;GO:0006508;GO:0008237;GO:0004222;GO:0006508;GO:0008237;	K06577	EC:3.4.24.-	O;E	KOG3624;38HG5;3BKD4;3CVJI;4866Z;48X64;4GTNG	Kell blood group, metallo-endopeptidase [Source:NCBI gene;Acc:418306]	418306	-	GO:0006508//proteolysis;GO:0006508//proteolysis;	-	GO:0004222//metalloendopeptidase activity;GO:0008237//metallopeptidase activity;GO:0004222//metalloendopeptidase activity;GO:0008237//metallopeptidase activity;	-
ENSGALG00000008165	53.959	65.0387	42.8792	0.659287	-0.601022	0.0487516	1	Down Regulation	3	3016904	3018514	+	1611	GPR75	GO:0004930;GO:0004930;GO:0004930;GO:0004930;GO:0005886;GO:0007186;GO:0007186;GO:0007186;GO:0007186;GO:0016020;GO:0016021;GO:0016021;GO:0016021;GO:0016493;GO:0016493;GO:0070098;GO:1901214;	-	-	S;T	2QVED;38QGK;3BBT0;3CT3C;487VR;495MU;4GMMJ	G protein-coupled receptor 75 [Source:HGNC Symbol;Acc:HGNC:4526]	-	-	GO:0007186//G protein-coupled receptor signaling pathway;GO:0007186//G protein-coupled receptor signaling pathway;GO:0007186//G protein-coupled receptor signaling pathway;GO:0007186//G protein-coupled receptor signaling pathway;GO:0070098//chemokine-mediated signaling pathway;GO:1901214//regulation of neuron death;	GO:0005886//plasma membrane;GO:0016020//membrane;GO:0016021//integral component of membrane;GO:0016021//integral component of membrane;GO:0016021//integral component of membrane;	GO:0004930//G protein-coupled receptor activity;GO:0004930//G protein-coupled receptor activity;GO:0004930//G protein-coupled receptor activity;GO:0004930//G protein-coupled receptor activity;GO:0016493//C-C chemokine receptor activity;GO:0016493//C-C chemokine receptor activity;	-
ENSGALG00000052786	257.459	326.486	188.432	0.57715	-0.792981	0.049009	1	Down Regulation	4	11216793	11249616	-	4481	-	GO:0015629;GO:0051015;GO:0015629;GO:0051015;GO:0015629;GO:0051015;	-	-	-	-	zinc finger protein 185-like [Source:NCBI gene;Acc:422301]	-	-	-	GO:0015629//actin cytoskeleton;GO:0015629//actin cytoskeleton;GO:0015629//actin cytoskeleton;	GO:0051015//actin filament binding;GO:0051015//actin filament binding;GO:0051015//actin filament binding;	-
ENSGALG00000043026	20.8503	26.6789	15.0216	0.563051	-0.828662	0.0496637	1	Down Regulation	24	6333315	6339570	+	2157	-	GO:0005515;GO:0005515;	-	-	-	-	peripheral-type benzodiazepine receptor-associated protein 1-like [Source:NCBI gene;Acc:107057437]	-	-	-	-	GO:0005515//protein binding;GO:0005515//protein binding;	-
ENSGALG00000040432	6.65535	9.29582	4.01489	0.431903	-1.21122	0.0497232	1	Down Regulation	8	7158790	7231728	-	4872	PAPPA2	GO:0006508;GO:0006508;GO:0008237;GO:0008237;GO:0008270;GO:0060349;	-	-	-	-	pappalysin 2 [Source:NCBI gene;Acc:429071]	-	-	GO:0006508//proteolysis;GO:0006508//proteolysis;GO:0060349//bone morphogenesis;	-	GO:0008237//metallopeptidase activity;GO:0008237//metallopeptidase activity;GO:0008270//zinc ion binding;	-
ENSGALG00000050359	18.276	12.6928	23.8593	1.87976	0.910549	0.0499221	1	Up Regulation	27	3032428	3034563	+	1926	-	GO:0009617;	-	-	-	-	-	-	-	GO:0009617//response to bacterium;	-	-	-
UT vs. AT
id	baseMean	baseMean_UT	baseMean_AT	foldChange(AT/UT)(AT/UT)	log2FoldChange	pvalue	padj	Regulation	Chromosome	Start Site	End Site	Direction	Length	Name	GO	KEGG	EC	eggNOG Class	eggNOG	Description	Entrez_geneID	UniProtAC	BP	CC	MF	Pathway
ENSGALG00000051054	216.059	28.4462	376.869	13.2485	3.72775	5.01562e-14	8.07164e-10	Up Regulation	KZ626819.1	106256	112945	-	1492	-	-	-	-	-	-	class I histocompatibility antigen, F10 alpha chain-like [Source:NCBI gene;Acc:417056]	-	-	-	-	-	-
ENSGALG00000012119	1067.99	1603.27	609.173	0.379955	-1.3961	1.04697e-09	8.42447e-06	Down Regulation	7	28482051	28491954	-	2625	MARCO	GO:0001664;GO:0005044;GO:0006897;GO:0016020;GO:0043277;	K13884	-	T;S	2QWN1;39R6Z;3BFI8;3D1CM;486VA;4915W;4GK3J	macrophage receptor with collagenous structure [Source:NCBI gene;Acc:395488]	395488	Q9I8D5	GO:0006897//endocytosis;GO:0043277//apoptotic cell clearance;	GO:0016020//membrane;	GO:0001664//G protein-coupled receptor binding;GO:0005044//scavenger receptor activity;	ko04145(Phagosome)
ENSGALG00000023552	116.392	59.7332	164.956	2.76155	1.46548	4.19277e-08	0.000224914	Up Regulation	Z	10794665	10840965	+	6236	SPEF2	GO:0005515;GO:0007288;GO:0036126;	-	-	S	2QR7Y;38DUW;3BFS9;3CX1S;488H2;492W0;4GRPW	sperm flagellar 2 [Source:NCBI gene;Acc:427435]	-	-	GO:0007288//sperm axoneme assembly;	GO:0036126//sperm flagellum;	GO:0005515//protein binding;	-
ENSGALG00000044439	18.1062	37.4725	1.50659	0.0402052	-4.63648	7.54748e-07	0.00303654	Down Regulation	31	4299222	4300048	-	630	-	-	-	-	-	-	-	-	-	-	-	-	-
ENSGALG00000047262	21.505	35.3729	9.61818	0.271908	-1.87881	2.40444e-06	0.00711132	Down Regulation	KZ626836.1	636122	638783	+	1231	CHIR-IG1-5	GO:0016020;GO:0016021;	-	-	-	-	immunoglobulin-like receptor CHIR-AB1-like [Source:NCBI gene;Acc:425113]	-	-	-	GO:0016020//membrane;GO:0016021//integral component of membrane;	-	-
ENSGALG00000041491	181.856	260.187	114.714	0.440892	-1.1815	2.65133e-06	0.00711132	Down Regulation	2	42256779	42262620	+	2927	ACKR4	GO:0004930;GO:0004930;GO:0004950;GO:0004950;GO:0005044;GO:0005044;GO:0006897;GO:0006935;GO:0006935;GO:0006955;GO:0007186;GO:0007186;GO:0007204;GO:0009897;GO:0016020;GO:0016021;GO:0016021;GO:0016021;GO:0016493;GO:0019722;GO:0019956;GO:0019956;GO:0019957;GO:0060326;GO:0070098;GO:0004930;GO:0004930;GO:0004950;GO:0004950;GO:0004950;GO:0005044;GO:0005044;GO:0006897;GO:0006935;GO:0006935;GO:0006955;GO:…	-	-	-	-	atypical chemokine receptor 4 [Source:NCBI gene;Acc:100859797]	-	-	GO:0006897//endocytosis;GO:0006935//chemotaxis;GO:0006935//chemotaxis;GO:0006955//immune response;GO:0007186//G protein-coupled receptor signaling pathway;GO:0007186//G protein-coupled receptor signaling pathway;GO:0007204//positive regulation of cytosolic calcium ion concentration;GO:0019722//calcium-mediated signaling;GO:0060326//cell chemotaxis;GO:0070098//chemokine-mediated signaling pathway;…	GO:0009897//external side of plasma membrane;GO:0016020//membrane;GO:0016021//integral component of membrane;GO:0016021//integral component of membrane;GO:0016021//integral component of membrane;GO:0009897//external side of plasma membrane;GO:0016020//membrane;GO:0016021//integral component of membrane;GO:0016021//integral component of membrane;GO:0016021//integral component of membrane;	GO:0004930//G protein-coupled receptor activity;GO:0004930//G protein-coupled receptor activity;GO:0004950//chemokine receptor activity;GO:0004950//chemokine receptor activity;GO:0005044//scavenger receptor activity;GO:0005044//scavenger receptor activity;GO:0016493//C-C chemokine receptor activity;GO:0019956//chemokine binding;GO:0019956//chemokine binding;GO:0019957//C-C chemokine binding;GO:00…	-
ENSGALG00000016684	20.7054	33.3877	9.83488	0.294566	-1.76334	8.45278e-06	0.0187108	Down Regulation	3	108759943	108772090	+	2556	RHAG	GO:0005886;GO:0005887;GO:0006873;GO:0008519;GO:0008519;GO:0015670;GO:0015696;GO:0015696;GO:0015696;GO:0016020;GO:0016020;GO:0022840;GO:0030506;GO:0048821;GO:0060586;GO:0072488;GO:0098662;	K06580	-	U	KOG3796;38DUR;3BBEQ;3CT14;481AT;492R0;4GRMB	Rh associated glycoprotein [Source:NCBI gene;Acc:395118]	395118	Q7T066	GO:0006873//cellular ion homeostasis;GO:0015670//carbon dioxide transport;GO:0015696//ammonium transmembrane transport;GO:0015696//ammonium transmembrane transport;GO:0015696//ammonium transmembrane transport;GO:0048821//erythrocyte development;GO:0060586//multicellular organismal iron ion homeostasis;GO:0072488//ammonium transmembrane transport;GO:0098662//inorganic cation transmembrane transpor…	GO:0005886//plasma membrane;GO:0005887//integral component of plasma membrane;GO:0016020//membrane;GO:0016020//membrane;	GO:0008519//ammonium transmembrane transporter activity;GO:0008519//ammonium transmembrane transporter activity;GO:0022840//leak channel activity;GO:0030506//ankyrin binding;	-
ENSGALG00000042664	150.893	50.6609	236.806	4.67435	2.22476	9.30134e-06	0.0187108	Up Regulation	11	7039119	7041568	+	1366	CBLN1	GO:0005515;GO:0005576;GO:0007157;GO:0009306;GO:0021707;GO:0042802;GO:0043083;GO:0045202;GO:0045211;GO:0050808;GO:0051965;GO:0090394;GO:0098688;GO:0098978;GO:0099151;GO:0099558;GO:1900454;GO:1905606;GO:1905703;	K24235	-	-	-	cerebellin 1 precursor [Source:NCBI gene;Acc:771265]	771265	-	GO:0007157//heterophilic cell-cell adhesion via plasma membrane cell adhesion molecules;GO:0009306//protein secretion;GO:0021707//cerebellar granule cell differentiation;GO:0050808//synapse organization;GO:0051965//positive regulation of synapse assembly;GO:0090394//negative regulation of excitatory postsynaptic potential;GO:0099151//regulation of postsynaptic density assembly;GO:0099558//mainten…	GO:0005576//extracellular region;GO:0043083//synaptic cleft;GO:0045202//synapse;GO:0045211//postsynaptic membrane;GO:0098688//parallel fiber to Purkinje cell synapse;GO:0098978//glutamatergic synapse;	GO:0005515//protein binding;GO:0042802//identical protein binding;	-
ENSGALG00000014585	1255.82	1831.79	762.131	0.416058	-1.26514	2.79376e-05	0.0499555	Down Regulation	19	4941785	4942879	+	680	-	GO:0002548;GO:0005125;GO:0005576;GO:0005576;GO:0005615;GO:0005615;GO:0005615;GO:0005615;GO:0006954;GO:0006954;GO:0006954;GO:0006955;GO:0006955;GO:0007186;GO:0008009;GO:0008009;GO:0008009;GO:0009615;GO:0009615;GO:0030593;GO:0031726;GO:0031726;GO:0031729;GO:0031729;GO:0031730;GO:0031730;GO:0043547;GO:0048020;GO:0048247;GO:0070098;GO:0070098;GO:0070098;GO:0070374;GO:0071346;GO:0071347;GO:0071356;	-	-	T;M	2S8M4;3A6YT;3C1FD;3D9IZ;48FUF;49CXS;4GVPY	C-C motif chemokine ligand 26 [Source:NCBI gene;Acc:417534]	417534	-	GO:0002548//monocyte chemotaxis;GO:0006954//inflammatory response;GO:0006954//inflammatory response;GO:0006954//inflammatory response;GO:0006955//immune response;GO:0006955//immune response;GO:0007186//G protein-coupled receptor signaling pathway;GO:0009615//response to virus;GO:0009615//response to virus;GO:0030593//neutrophil chemotaxis;GO:0043547//positive regulation of GTPase activity;GO:0048…	GO:0005576//extracellular region;GO:0005576//extracellular region;GO:0005615//extracellular space;GO:0005615//extracellular space;GO:0005615//extracellular space;GO:0005615//extracellular space;	GO:0005125//cytokine activity;GO:0008009//chemokine activity;GO:0008009//chemokine activity;GO:0008009//chemokine activity;GO:0031726//CCR1 chemokine receptor binding;GO:0031726//CCR1 chemokine receptor binding;GO:0031729//CCR4 chemokine receptor binding;GO:0031729//CCR4 chemokine receptor binding;GO:0031730//CCR5 chemokine receptor binding;GO:0031730//CCR5 chemokine receptor binding;GO:0048020//…	-
ENSGALG00000053649	13.5611	26.1266	2.79071	0.106815	-3.22681	4.11796e-05	0.0662703	Down Regulation	33	2972463	2975032	-	1253	-	GO:0016020;GO:0016021;	-	-	-	-	-	-	-	-	GO:0016020//membrane;GO:0016021//integral component of membrane;	-	-
ENSGALG00000012481	30.6102	45.9374	17.4727	0.380358	-1.39457	0.000113185	0.165589	Down Regulation	7	35127799	35141587	+	1838	TNFAIP6	GO:0005540;GO:0005540;GO:0005540;GO:0005615;GO:0007155;GO:0007155;GO:0030212;GO:0050728;GO:0050728;GO:0052689;GO:0090024;	K19018	-	O;T;S	KOG1218;KOG3714;38I2A;3BF16;3CXIP;48ABD;48YWP;4GI5H	TNF alpha induced protein 6 [Source:NCBI gene;Acc:424315]	424315	Q155F6	GO:0007155//cell adhesion;GO:0007155//cell adhesion;GO:0030212//hyaluronan metabolic process;GO:0050728//negative regulation of inflammatory response;GO:0050728//negative regulation of inflammatory response;GO:0090024//negative regulation of neutrophil chemotaxis;	GO:0005615//extracellular space;	GO:0005540//hyaluronic acid binding;GO:0005540//hyaluronic acid binding;GO:0005540//hyaluronic acid binding;GO:0052689//carboxylic ester hydrolase activity;	-
ENSGALG00000004290	187.865	272.23	115.552	0.424467	-1.23628	0.000143102	0.191912	Down Regulation	8	6716174	6733176	+	4751	ANGPTL1	GO:0005102;GO:0005615;GO:0007169;	K25356	-	M;S	KOG2579;38X2J;3BBU0;3D05F;47ZKP;495MI;4GP5I	angiopoietin like 1 [Source:NCBI gene;Acc:770850]	770850	E1BYT9	GO:0007169//transmembrane receptor protein tyrosine kinase signaling pathway;	GO:0005615//extracellular space;	GO:0005102//signaling receptor binding;	-
ENSGALG00000049288	16.3865	1.9611	28.751	14.6607	3.87388	0.0001674	0.207228	Up Regulation	2	1011262	1014817	+	2444	-	GO:0000166;GO:0005525;GO:0005525;GO:0005525;	-	-	-	-	-	-	-	-	-	GO:0000166//nucleotide binding;GO:0005525//GTP binding;GO:0005525//GTP binding;GO:0005525//GTP binding;	-
ENSGALG00000052686	5.19242	11.2502	0	0	#NAME?	0.000213916	0.245897	Down Regulation	16	2043313	2045183	-	1151	-	-	-	-	-	-	major histocompatibility complex, class I, A6 [Source:NCBI gene;Acc:417057]	-	-	-	-	-	-
ENSGALG00000045092	89.6033	122.386	61.5039	0.50254	-0.992688	0.000253162	0.271609	Down Regulation	Z	79040637	79049732	-	2165	CCDC112	-	-	-	-	-	coiled-coil domain containing 112 [Source:NCBI gene;Acc:770644]	-	-	-	-	-	-
ENSGALG00000014975	16.1089	6.48103	24.3614	3.75888	1.9103	0.000361519	0.36362	Up Regulation	4	78488493	78491401	-	1365	DRD5	GO:0001588;GO:0001975;GO:0001992;GO:0001994;GO:0004930;GO:0004952;GO:0004952;GO:0005886;GO:0005887;GO:0005929;GO:0007186;GO:0007189;GO:0007189;GO:0007189;GO:0007191;GO:0007617;GO:0008306;GO:0016021;GO:0019226;GO:0031526;GO:0033861;GO:0035240;GO:0042060;GO:0042220;GO:0045776;GO:0045924;GO:0046960;GO:0060170;GO:0060292;GO:0071870;GO:0072593;GO:0097730;GO:0004930;GO:0004952;GO:0005887;GO:0007186;GO:…	K05840	-	O;T	KOG3656;38G6G;3B9BF;3CU6D;481WV;48ZVZ;4GM81	dopamine receptor D5 [Source:NCBI gene;Acc:427552]	427552	-	GO:0001975//response to amphetamine;GO:0001992//regulation of systemic arterial blood pressure by vasopressin;GO:0001994//norepinephrine-epinephrine vasoconstriction involved in regulation of systemic arterial blood pressure;GO:0007186//G protein-coupled receptor signaling pathway;GO:0007189//adenylate cyclase-activating G protein-coupled receptor signaling pathway;GO:0007189//adenylate cyclase-a…	GO:0005886//plasma membrane;GO:0005887//integral component of plasma membrane;GO:0005929//cilium;GO:0016021//integral component of membrane;GO:0031526//brush border membrane;GO:0060170//ciliary membrane;GO:0097730//non-motile cilium;GO:0005887//integral component of plasma membrane;GO:0016021//integral component of membrane;	GO:0001588//dopamine neurotransmitter receptor activity, coupled via Gs;GO:0004930//G protein-coupled receptor activity;GO:0004952//dopamine neurotransmitter receptor activity;GO:0004952//dopamine neurotransmitter receptor activity;GO:0035240//dopamine binding;GO:0004930//G protein-coupled receptor activity;GO:0004952//dopamine neurotransmitter receptor activity;	ko04080(Neuroactive ligand-receptor interaction);ko04020(Calcium signaling pathway)
ENSGALG00000051461	18.0162	8.26256	26.3764	3.19228	1.67459	0.000424731	0.367969	Up Regulation	KZ626833.1	641968	649155	+	7188	-	-	-	-	-	-	-	-	-	-	-	-	-
ENSGALG00000044485	116.784	158.606	80.9356	0.510292	-0.970606	0.000432456	0.367969	Down Regulation	28	4357088	4359894	-	2098	F2RL3	GO:0004930;GO:0005886;GO:0007186;GO:0007596;GO:0015057;GO:0016021;GO:0051281;GO:0070493;	-	-	-	-	F2R like thrombin/trypsin receptor 3 [Source:NCBI gene;Acc:420139]	-	-	GO:0007186//G protein-coupled receptor signaling pathway;GO:0007596//blood coagulation;GO:0051281//positive regulation of release of sequestered calcium ion into cytosol;GO:0070493//thrombin-activated receptor signaling pathway;	GO:0005886//plasma membrane;GO:0016021//integral component of membrane;	GO:0004930//G protein-coupled receptor activity;GO:0015057//thrombin-activated receptor activity;	-
ENSGALG00000003446	695.406	438.11	915.945	2.09067	1.06397	0.000434437	0.367969	Up Regulation	Z	10610212	10705011	-	4693	PRLR	GO:0004896;GO:0004925;GO:0004925;GO:0005515;GO:0007171;GO:0009986;GO:0016020;GO:0017046;GO:0038161;GO:0042976;GO:0043066;GO:0004896;GO:0004925;GO:0005515;GO:0016020;GO:0038161;GO:0004925;GO:0005515;GO:0038161;GO:0004896;GO:0004925;GO:0005515;GO:0016020;GO:0038161;GO:0004896;GO:0004925;GO:0005515;GO:0016020;GO:0038161;GO:0004896;GO:0004925;GO:0005515;GO:0016020;GO:0038161;GO:0004896;GO:0004925;GO:…	K05081	-	S;T	2R22A;39UAY;3B9DP;3CUG9;486E9;48W1W;4GP2Y	prolactin receptor [Source:NCBI gene;Acc:395660]	395660	Q04594	GO:0007171//activation of transmembrane receptor protein tyrosine kinase activity;GO:0038161//prolactin signaling pathway;GO:0042976//activation of Janus kinase activity;GO:0043066//negative regulation of apoptotic process;GO:0038161//prolactin signaling pathway;GO:0038161//prolactin signaling pathway;GO:0038161//prolactin signaling pathway;GO:0038161//prolactin signaling pathway;GO:0038161//prol…	GO:0009986//cell surface;GO:0016020//membrane;GO:0016020//membrane;GO:0016020//membrane;GO:0016020//membrane;GO:0016020//membrane;GO:0016020//membrane;	GO:0004896//cytokine receptor activity;GO:0004925//prolactin receptor activity;GO:0004925//prolactin receptor activity;GO:0005515//protein binding;GO:0017046//peptide hormone binding;GO:0004896//cytokine receptor activity;GO:0004925//prolactin receptor activity;GO:0005515//protein binding;GO:0004925//prolactin receptor activity;GO:0005515//protein binding;GO:0004896//cytokine receptor activity;GO…	ko04080(Neuroactive ligand-receptor interaction);ko04060(Cytokine-cytokine receptor interaction)
ENSGALG00000008953	485.284	640.355	352.365	0.550264	-0.861803	0.000498526	0.392726	Down Regulation	1	23009937	23038493	+	4626	AASS	GO:0005739;GO:0016491;GO:0019477;GO:0043231;GO:0047131;	K14157	-	-	-	aminoadipate-semialdehyde synthase [Source:NCBI gene;Acc:417757]	417757	E1BWX4	GO:0019477//L-lysine catabolic process;	GO:0005739//mitochondrion;GO:0043231//intracellular membrane-bounded organelle;	GO:0016491//oxidoreductase activity;GO:0047131//saccharopine dehydrogenase (NAD+, L-glutamate-forming) activity;	ko00310(Lysine degradation)
ENSGALG00000012542	227.11	312.515	153.906	0.492475	-1.02188	0.00055157	0.392726	Down Regulation	1	52034440	52042836	-	3212	RASD2	GO:0001963;GO:0003924;GO:0005525;GO:0007626;GO:0031681;	K07844	-	I;U;G;S	KOG0395;38HMX;3BHJJ;3D3CW;48AZV;48XX8;4GK6Z	RASD family member 2 [Source:NCBI gene;Acc:418057]	418057	F1NCA3	GO:0001963//synaptic transmission, dopaminergic;GO:0007626//locomotory behavior;	-	GO:0003924//GTPase activity;GO:0005525//GTP binding;GO:0031681//G-protein beta-subunit binding;	-
ENSGALG00000049444	29.2871	57.649	4.97685	0.0863302	-3.53399	0.000552698	0.392726	Down Regulation	16	2069172	2071163	+	1137	-	-	-	-	-	-	MHC class I polypeptide-related sequence A [Source:NCBI gene;Acc:417067]	-	-	-	-	-	-
ENSGALG00000048338	8.39551	13.9189	3.66116	0.263035	-1.92667	0.000577827	0.392726	Down Regulation	33	2968222	2970487	+	813	-	GO:0016020;GO:0016021;	-	-	-	-	-	-	-	-	GO:0016020//membrane;GO:0016021//integral component of membrane;	-	-
ENSGALG00000003594	34.5006	49.0737	22.0093	0.448496	-1.15683	0.00059798	0.392726	Down Regulation	22	2927488	2974857	-	7519	ANK1	GO:0005515;GO:0007165;GO:0005515;GO:0007165;GO:0005515;GO:0007165;GO:0005515;GO:0005886;GO:0006888;GO:0007165;GO:0008093;GO:0009898;GO:0014731;GO:0019899;GO:0019903;GO:0030507;GO:0051117;GO:0072659;GO:0005515;GO:0007165;GO:0005515;GO:0007165;GO:0005515;GO:0007165;GO:0005515;GO:0007165;GO:0005515;GO:0007165;	K10380	-	M;I	KOG4177;38BVK;3BAXI;3CRH5;486B5;490XZ;4GU7T	ankyrin 1 [Source:NCBI gene;Acc:396311]	396311	A0A3Q2UAG0	GO:0007165//signal transduction;GO:0007165//signal transduction;GO:0007165//signal transduction;GO:0006888//endoplasmic reticulum to Golgi vesicle-mediated transport;GO:0007165//signal transduction;GO:0072659//protein localization to plasma membrane;GO:0007165//signal transduction;GO:0007165//signal transduction;GO:0007165//signal transduction;GO:0007165//signal transduction;GO:0007165//signal tr…	GO:0005886//plasma membrane;GO:0009898//cytoplasmic side of plasma membrane;GO:0014731//spectrin-associated cytoskeleton;	GO:0005515//protein binding;GO:0005515//protein binding;GO:0005515//protein binding;GO:0005515//protein binding;GO:0008093//cytoskeletal anchor activity;GO:0019899//enzyme binding;GO:0019903//protein phosphatase binding;GO:0030507//spectrin binding;GO:0051117//ATPase binding;GO:0005515//protein binding;GO:0005515//protein binding;GO:0005515//protein binding;GO:0005515//protein binding;GO:0005515/…	-
ENSGALG00000032765	28.8055	52.7905	8.24704	0.156222	-2.67833	0.000630863	0.392726	Down Regulation	16	1184102	1185570	+	459	-	GO:0001650;GO:0005096;GO:0005654;GO:0005794;GO:0005938;GO:0007165;GO:0007165;GO:0007264;GO:0015629;GO:0050790;	-	-	-	-	-	-	-	GO:0007165//signal transduction;GO:0007165//signal transduction;GO:0007264//small GTPase mediated signal transduction;GO:0050790//regulation of catalytic activity;	GO:0001650//fibrillar center;GO:0005654//nucleoplasm;GO:0005794//Golgi apparatus;GO:0005938//cell cortex;GO:0015629//actin cytoskeleton;	GO:0005096//GTPase activator activity;	-
ENSGALG00000002958	51.4628	70.4046	35.227	0.500351	-0.998989	0.000634492	0.392726	Down Regulation	9	10092468	10198054	-	2157	DNER	GO:0005112;GO:0005509;GO:0005769;GO:0005886;GO:0007220;GO:0007417;GO:0010001;GO:0030425;GO:0030425;GO:0043025;GO:0048741;	K24463	-	O;T	KOG1217;38HMG;3BD74;3CZC6;489UC;49697;4GIA5	delta/notch like EGF repeat containing [Source:NCBI gene;Acc:424786]	424786	F1N9F4	GO:0007220//Notch receptor processing;GO:0007417//central nervous system development;GO:0010001//glial cell differentiation;GO:0048741//skeletal muscle fiber development;	GO:0005769//early endosome;GO:0005886//plasma membrane;GO:0030425//dendrite;GO:0030425//dendrite;GO:0043025//neuronal cell body;	GO:0005112//Notch binding;GO:0005509//calcium ion binding;	-
ENSGALG00000033908	9.11529	15.0107	4.06207	0.270612	-1.8857	0.000820006	0.449656	Down Regulation	4	66445833	66452314	-	1725	SLC10A4	GO:0016020;GO:0016020;GO:0016020;	K14344	-	-	-	solute carrier family 10 member 4 [Source:NCBI gene;Acc:770263]	770263	-	-	GO:0016020//membrane;GO:0016020//membrane;GO:0016020//membrane;	-	-
ENSGALG00000010117	60.7071	81.7706	42.6527	0.521614	-0.938944	0.000854998	0.449656	Down Regulation	5	36951399	37178495	-	1071	SLC25A21	GO:0015139;GO:0055085;GO:1990550;	K15110	-	C;U	KOG0754;38CTW;3BFGB;3CX3X;48076;491JZ;4GISC	solute carrier family 25 member 21 [Source:NCBI gene;Acc:423330]	423330	A0A1L1RWY2	GO:0055085//transmembrane transport;GO:1990550//mitochondrial alpha-ketoglutarate transmembrane transport;	-	GO:0015139//alpha-ketoglutarate transmembrane transporter activity;	-
ENSGALG00000040832	8826.48	11331.9	6679.02	0.589402	-0.762676	0.000860818	0.449656	Down Regulation	28	2928051	2932763	+	2810	CFD	GO:0004252;GO:0005615;GO:0006508;GO:0006957;GO:0007219;GO:0004252;GO:0005615;GO:0006508;GO:0006957;GO:0007219;GO:0004252;GO:0005615;GO:0006508;GO:0006957;GO:0007219;	K01334	EC:3.4.21.46	-	-	complement factor D [Source:NCBI gene;Acc:100857593]	100857593	-	GO:0006508//proteolysis;GO:0006957//complement activation, alternative pathway;GO:0007219//Notch signaling pathway;GO:0006508//proteolysis;GO:0006957//complement activation, alternative pathway;GO:0007219//Notch signaling pathway;GO:0006508//proteolysis;GO:0006957//complement activation, alternative pathway;GO:0007219//Notch signaling pathway;	GO:0005615//extracellular space;GO:0005615//extracellular space;GO:0005615//extracellular space;	GO:0004252//serine-type endopeptidase activity;GO:0004252//serine-type endopeptidase activity;GO:0004252//serine-type endopeptidase activity;	-
ENSGALG00000048912	7.10542	12.1585	2.77421	0.22817	-2.13182	0.000881591	0.449656	Down Regulation	16	1273838	1275807	+	1384	-	GO:0005096;GO:0007264;GO:0050790;	-	-	-	-	-	-	-	GO:0007264//small GTPase mediated signal transduction;GO:0050790//regulation of catalytic activity;	-	GO:0005096//GTPase activator activity;	-
ENSGALG00000011250	13.1192	22.448	5.12312	0.228222	-2.13149	0.0008917	0.449656	Down Regulation	7	22086695	22105857	-	3660	ASIC4	GO:0005272;GO:0006814;GO:0016020;GO:0001662;GO:0005272;GO:0006814;GO:0016020;	K04831	-	C;P;T	KOG4294;38YI2;3BHB3;3D0Z8;4885U;4908P;4GIQ3	acid sensing ion channel subunit family member 4 [Source:NCBI gene;Acc:769191]	769191	-	GO:0006814//sodium ion transport;GO:0001662//behavioral fear response;GO:0006814//sodium ion transport;	GO:0016020//membrane;GO:0016020//membrane;	GO:0005272//sodium channel activity;GO:0005272//sodium channel activity;	-
ENSGALG00000043234	443.402	670.056	249.126	0.371799	-1.4274	0.000903657	0.449656	Down Regulation	14	12510348	12511196	+	597	HBA1	GO:0004601;GO:0005344;GO:0005344;GO:0005506;GO:0005506;GO:0005615;GO:0005833;GO:0005833;GO:0005833;GO:0015671;GO:0015671;GO:0015671;GO:0019825;GO:0019825;GO:0019825;GO:0020037;GO:0020037;GO:0020037;GO:0031720;GO:0031838;GO:0042744;GO:0043177;GO:0046872;GO:0098869;	K13822	-	-	-	hemoglobin subunit alpha 1 [Source:NCBI gene;Acc:416652]	416652	P01994	GO:0015671//oxygen transport;GO:0015671//oxygen transport;GO:0015671//oxygen transport;GO:0042744//hydrogen peroxide catabolic process;GO:0098869//cellular oxidant detoxification;	GO:0005615//extracellular space;GO:0005833//hemoglobin complex;GO:0005833//hemoglobin complex;GO:0005833//hemoglobin complex;GO:0031838//haptoglobin-hemoglobin complex;	GO:0004601//peroxidase activity;GO:0005344//oxygen carrier activity;GO:0005344//oxygen carrier activity;GO:0005506//iron ion binding;GO:0005506//iron ion binding;GO:0019825//oxygen binding;GO:0019825//oxygen binding;GO:0019825//oxygen binding;GO:0020037//heme binding;GO:0020037//heme binding;GO:0020037//heme binding;GO:0031720//haptoglobin binding;GO:0043177//organic acid binding;GO:0046872//meta…	-
ENSGALG00000003433	788.957	1012.91	596.999	0.589391	-0.762702	0.000922056	0.449656	Down Regulation	11	3459157	3474477	+	3116	DPEP2	GO:0006508;GO:0070573;	K01273	EC:3.4.13.19	O;E	KOG4127;38D9H;3BCAM;3CRIG;485B5;48UW4;4GRVX	dipeptidase 2-like [Source:NCBI gene;Acc:107054267]	107054267	F1NQJ0	GO:0006508//proteolysis;	-	GO:0070573//metallodipeptidase activity;	-
ENSGALG00000005718	27.796	16.0851	37.8339	2.35211	1.23395	0.00112058	0.530399	Up Regulation	20	8485910	8489984	-	4075	BHLHE23	GO:0006355;GO:0045944;GO:0046548;GO:0046671;GO:0046983;GO:0048050;GO:0048468;	K09086	-	K	KOG3898;39HPE;3BGC8;3CVJB;48728;496NV;4GT3F	basic helix-loop-helix family member e23 [Source:NCBI gene;Acc:395165]	395165	Q71T10	GO:0006355//regulation of transcription, DNA-templated;GO:0045944//positive regulation of transcription by RNA polymerase II;GO:0046548//retinal rod cell development;GO:0046671//negative regulation of retinal cell programmed cell death;GO:0048050//post-embryonic eye morphogenesis;GO:0048468//cell development;	-	GO:0046983//protein dimerization activity;	-
ENSGALG00000005524	72.0767	37.8507	101.413	2.6793	1.42185	0.00116633	0.536276	Up Regulation	20	8227321	8272370	+	1413	NTSR1	GO:0004930;GO:0004930;GO:0004930;GO:0004930;GO:0005886;GO:0005886;GO:0005887;GO:0007165;GO:0007186;GO:0007186;GO:0007186;GO:0007186;GO:0007218;GO:0007218;GO:0008344;GO:0010628;GO:0016020;GO:0016021;GO:0016021;GO:0016021;GO:0016492;GO:0016492;GO:0016492;GO:0016492;GO:0042802;GO:0043066;GO:0045121;GO:0050794;GO:0051092;	K04211	-	T;O	KOG3656;39TD9;3BJWF;3D3FU;484KM;491P9;4GS8A	neurotensin receptor 1 [Source:NCBI gene;Acc:428149]	428149	E7FKE5	GO:0007165//signal transduction;GO:0007186//G protein-coupled receptor signaling pathway;GO:0007186//G protein-coupled receptor signaling pathway;GO:0007186//G protein-coupled receptor signaling pathway;GO:0007186//G protein-coupled receptor signaling pathway;GO:0007218//neuropeptide signaling pathway;GO:0007218//neuropeptide signaling pathway;GO:0008344//adult locomotory behavior;GO:0010628//pos…	GO:0005886//plasma membrane;GO:0005886//plasma membrane;GO:0005887//integral component of plasma membrane;GO:0016020//membrane;GO:0016021//integral component of membrane;GO:0016021//integral component of membrane;GO:0016021//integral component of membrane;GO:0045121//membrane raft;	GO:0004930//G protein-coupled receptor activity;GO:0004930//G protein-coupled receptor activity;GO:0004930//G protein-coupled receptor activity;GO:0004930//G protein-coupled receptor activity;GO:0016492//G protein-coupled neurotensin receptor activity;GO:0016492//G protein-coupled neurotensin receptor activity;GO:0016492//G protein-coupled neurotensin receptor activity;GO:0016492//G protein-coupl…	ko04080(Neuroactive ligand-receptor interaction);ko04020(Calcium signaling pathway)
ENSGALG00000033432	13.6687	20.791	7.56393	0.363808	-1.45875	0.00130253	0.582266	Down Regulation	1	81203444	81204741	+	1298	NHLH2	GO:0000785;GO:0000977;GO:0000978;GO:0000981;GO:0001228;GO:0006357;GO:0006915;GO:0007422;GO:0007617;GO:0008584;GO:0021535;GO:0021888;GO:0042698;GO:0045944;GO:0046983;GO:0060179;GO:0061629;GO:0061629;GO:1990837;	-	-	-	-	nescient helix-loop-helix 2 [Source:NCBI gene;Acc:395578]	-	-	GO:0006357//regulation of transcription by RNA polymerase II;GO:0006915//apoptotic process;GO:0007422//peripheral nervous system development;GO:0007617//mating behavior;GO:0008584//male gonad development;GO:0021535//cell migration in hindbrain;GO:0021888//hypothalamus gonadotrophin-releasing hormone neuron development;GO:0042698//ovulation cycle;GO:0045944//positive regulation of transcription by…	GO:0000785//chromatin;	GO:0000977//RNA polymerase II transcription regulatory region sequence-specific DNA binding;GO:0000978//RNA polymerase II cis-regulatory region sequence-specific DNA binding;GO:0000981//DNA-binding transcription factor activity, RNA polymerase II-specific;GO:0001228//DNA-binding transcription activator activity, RNA polymerase II-specific;GO:0046983//protein dimerization activity;GO:0061629//RNA …	-
ENSGALG00000038087	20.36	29.6522	12.3952	0.418021	-1.25835	0.00170237	0.740439	Down Regulation	14	7139995	7157615	+	1841	CACNG3	GO:0006605;GO:0006816;GO:0008104;GO:0016020;GO:0016021;GO:0032281;GO:0036477;GO:0098685;GO:0098978;GO:0099061;GO:0099645;	K04868	-	-	-	calcium voltage-gated channel auxiliary subunit gamma 3 [Source:NCBI gene;Acc:395378]	395378	-	GO:0006605//protein targeting;GO:0006816//calcium ion transport;GO:0008104//protein localization;GO:0099645//neurotransmitter receptor localization to postsynaptic specialization membrane;	GO:0016020//membrane;GO:0016021//integral component of membrane;GO:0032281//AMPA glutamate receptor complex;GO:0036477//somatodendritic compartment;GO:0098685//Schaffer collateral - CA1 synapse;GO:0098978//glutamatergic synapse;GO:0099061//integral component of postsynaptic density membrane;	-	ko04261(Adrenergic signaling in cardiomyocytes);ko04260(Cardiac muscle contraction);ko04010(MAPK signaling pathway)
ENSGALG00000036189	1123.88	1438.19	854.465	0.594125	-0.751161	0.00197497	0.804362	Down Regulation	3	88592498	88638346	+	2921	ANGPT2	GO:0001525;GO:0001525;GO:0001525;GO:0005102;GO:0005615;GO:0005615;GO:0010467;GO:0010812;GO:0016525;GO:0030154;GO:0030971;GO:0030971;GO:0030971;GO:0030971;GO:0043537;GO:0048014;GO:0048014;GO:0048514;GO:0050928;GO:0062023;GO:0030971;	K05466	-	-	-	angiopoietin 2 [Source:NCBI gene;Acc:395610]	395610	Q9PU54	GO:0001525//angiogenesis;GO:0001525//angiogenesis;GO:0001525//angiogenesis;GO:0010467//gene expression;GO:0010812//negative regulation of cell-substrate adhesion;GO:0016525//negative regulation of angiogenesis;GO:0030154//cell differentiation;GO:0043537//negative regulation of blood vessel endothelial cell migration;GO:0048014//Tie signaling pathway;GO:0048014//Tie signaling pathway;GO:0048514//b…	GO:0005615//extracellular space;GO:0005615//extracellular space;GO:0062023//collagen-containing extracellular matrix;	GO:0005102//signaling receptor binding;GO:0030971//receptor tyrosine kinase binding;GO:0030971//receptor tyrosine kinase binding;GO:0030971//receptor tyrosine kinase binding;GO:0030971//receptor tyrosine kinase binding;GO:0030971//receptor tyrosine kinase binding;	ko04010(MAPK signaling pathway)
ENSGALG00000012577	81.2004	105.317	60.5293	0.574736	-0.799029	0.00199275	0.804362	Down Regulation	Z	39821677	39963817	-	3419	FRMD3	GO:0005856;GO:0008092;GO:0005856;	K23969	-	E;G;S	KOG3530;38GGC;3BB02;3CX9H;47ZUX;494QJ;4GKSW	FERM domain containing 3 [Source:NCBI gene;Acc:427452]	427452	A0A1D5NV88	-	GO:0005856//cytoskeleton;GO:0005856//cytoskeleton;	GO:0008092//cytoskeletal protein binding;	-
ENSGALG00000015244	20.5949	9.95895	29.7115	2.98339	1.57695	0.00208711	0.804362	Up Regulation	1	85209232	85223485	-	1708	TBX19	GO:0000978;GO:0000987;GO:0001228;GO:0003677;GO:0003700;GO:0003700;GO:0005634;GO:0006355;GO:0006355;GO:0021983;GO:0042127;GO:0045165;GO:0045595;GO:0045944;GO:1990837;	K10184	-	K	KOG3585;38SS6;3BFIJ;3E4FH;48R52;492A0;4GQ4K	T-box 19 [Source:NCBI gene;Acc:395793]	395793	P79778	GO:0006355//regulation of transcription, DNA-templated;GO:0006355//regulation of transcription, DNA-templated;GO:0021983//pituitary gland development;GO:0042127//regulation of cell population proliferation;GO:0045165//cell fate commitment;GO:0045595//regulation of cell differentiation;GO:0045944//positive regulation of transcription by RNA polymerase II;	GO:0005634//nucleus;	GO:0000978//RNA polymerase II cis-regulatory region sequence-specific DNA binding;GO:0000987//cis-regulatory region sequence-specific DNA binding;GO:0001228//DNA-binding transcription activator activity, RNA polymerase II-specific;GO:0003677//DNA binding;GO:0003700//DNA-binding transcription factor activity;GO:0003700//DNA-binding transcription factor activity;GO:1990837//sequence-specific double…	-
ENSGALG00000047837	9.70568	0.334857	17.7378	52.9713	5.72714	0.00209912	0.804362	Up Regulation	2	1024177	1026865	+	1873	-	GO:0000166;GO:0005525;GO:0005525;GO:0005525;	-	-	-	-	-	-	-	-	-	GO:0000166//nucleotide binding;GO:0005525//GTP binding;GO:0005525//GTP binding;GO:0005525//GTP binding;	-
ENSGALG00000015166	158.793	111.514	199.317	1.78737	0.83784	0.002112	0.804362	Up Regulation	Z	37363154	37376174	+	2612	GCNT1	GO:0005802;GO:0009101;GO:0016020;GO:0016757;GO:0031985;GO:0048729;GO:0050901;GO:0060352;GO:0060993;	K00727	EC:2.4.1.102	O;G	KOG0799;391SQ;3BEZV;3CU16;482JV;492ZS;4GNPP	glucosaminyl (N-acetyl) transferase 1, core 2 [Source:NCBI gene;Acc:427260]	427260	F1NU59	GO:0009101//glycoprotein biosynthetic process;GO:0048729//tissue morphogenesis;GO:0050901//leukocyte tethering or rolling;GO:0060352//cell adhesion molecule production;GO:0060993//kidney morphogenesis;	GO:0005802//trans-Golgi network;GO:0016020//membrane;GO:0031985//Golgi cisterna;	GO:0016757//glycosyltransferase activity;	ko00512(Mucin type O-glycan biosynthesis)
ENSGALG00000013117	136.598	175.945	102.873	0.584689	-0.774259	0.00215591	0.804362	Down Regulation	1	63981655	64179076	+	4560	PIK3C2G	GO:0000166;GO:0005524;GO:0005737;GO:0005886;GO:0005942;GO:0014065;GO:0016020;GO:0016301;GO:0016301;GO:0016301;GO:0016303;GO:0016310;GO:0016477;GO:0016740;GO:0035004;GO:0035004;GO:0035005;GO:0035005;GO:0035005;GO:0035005;GO:0035091;GO:0035091;GO:0036092;GO:0046854;GO:0046854;GO:0046854;GO:0048015;GO:0048015;GO:0048015;GO:0048015;GO:0052742;	K00923	EC:2.7.1.154	L;U;T;B;D	KOG0905;38I06;3BHZG;3D3A8;487MA;4973S;4GJKD	phosphatidylinositol-4-phosphate 3-kinase catalytic subunit type 2 gamma [Source:NCBI gene;Acc:418181]	418181	-	GO:0014065//phosphatidylinositol 3-kinase signaling;GO:0016310//phosphorylation;GO:0016477//cell migration;GO:0036092//phosphatidylinositol-3-phosphate biosynthetic process;GO:0046854//phosphatidylinositol phosphate biosynthetic process;GO:0046854//phosphatidylinositol phosphate biosynthetic process;GO:0046854//phosphatidylinositol phosphate biosynthetic process;GO:0048015//phosphatidylinositol-m…	GO:0005737//cytoplasm;GO:0005886//plasma membrane;GO:0005942//phosphatidylinositol 3-kinase complex;GO:0016020//membrane;	GO:0000166//nucleotide binding;GO:0005524//ATP binding;GO:0016301//kinase activity;GO:0016301//kinase activity;GO:0016301//kinase activity;GO:0016303//1-phosphatidylinositol-3-kinase activity;GO:0016740//transferase activity;GO:0035004//phosphatidylinositol 3-kinase activity;GO:0035004//phosphatidylinositol 3-kinase activity;GO:0035005//1-phosphatidylinositol-4-phosphate 3-kinase activity;GO:0035…	ko05132(Salmonella infection);ko04070(Phosphatidylinositol signaling system);ko00562(Inositol phosphate metabolism)
ENSGALG00000048325	204.896	289.32	132.533	0.458083	-1.12632	0.00219921	0.804362	Down Regulation	12	2706975	2709494	-	2127	GBP	GO:0003924;GO:0005525;GO:0003924;GO:0005525;	-	-	S	KOG2037;39TAK;3BGZV;3CZP1;484HK;48XYQ;4GW0P	guanylate binding protein [Source:NCBI gene;Acc:395366]	-	-	-	-	GO:0003924//GTPase activity;GO:0005525//GTP binding;GO:0003924//GTPase activity;GO:0005525//GTP binding;	-
ENSGALG00000000249	91.949	119.75	68.12	0.568854	-0.81387	0.00246331	0.876355	Down Regulation	27	4034905	4038410	-	780	GH	GO:0005131;GO:0005131;GO:0005131;GO:0005131;GO:0005179;GO:0005179;GO:0005179;GO:0005179;GO:0005515;GO:0005515;GO:0005576;GO:0005576;GO:0005576;GO:0005615;GO:0005615;GO:0005615;GO:0005615;GO:0005615;GO:0005634;GO:0005802;GO:0005886;GO:0006915;GO:0008083;GO:0010628;GO:0010629;GO:0030141;GO:0031667;GO:0032094;GO:0032869;GO:0035846;GO:0040018;GO:0042531;GO:0043066;GO:0045927;GO:0046427;GO:0046872;GO:…	K05438	-	M;T	2R5GJ;38H2S;3BEY8;3CXZI;487D4;4904K;4GKED	growth hormone [Source:NCBI gene;Acc:378781]	378781	P08998	GO:0006915//apoptotic process;GO:0010628//positive regulation of gene expression;GO:0010629//negative regulation of gene expression;GO:0031667//response to nutrient levels;GO:0032094//response to food;GO:0032869//cellular response to insulin stimulus;GO:0035846//oviduct epithelium development;GO:0040018//positive regulation of multicellular organism growth;GO:0042531//positive regulation of tyros…	GO:0005576//extracellular region;GO:0005576//extracellular region;GO:0005576//extracellular region;GO:0005615//extracellular space;GO:0005615//extracellular space;GO:0005615//extracellular space;GO:0005615//extracellular space;GO:0005615//extracellular space;GO:0005634//nucleus;GO:0005802//trans-Golgi network;GO:0005886//plasma membrane;GO:0030141//secretory granule;	GO:0005131//growth hormone receptor binding;GO:0005131//growth hormone receptor binding;GO:0005131//growth hormone receptor binding;GO:0005131//growth hormone receptor binding;GO:0005179//hormone activity;GO:0005179//hormone activity;GO:0005179//hormone activity;GO:0005179//hormone activity;GO:0005515//protein binding;GO:0005515//protein binding;GO:0008083//growth factor activity;GO:0046872//meta…	ko04080(Neuroactive ligand-receptor interaction);ko04060(Cytokine-cytokine receptor interaction)
ENSGALG00000005849	296.163	397.366	209.419	0.527018	-0.924076	0.00256201	0.876355	Down Regulation	20	9020800	9023108	-	897	PPDPF	GO:0007275;GO:0030154;GO:0007275;GO:0030154;	-	-	S	2S1KD;3A369;3BSDT;3D7MY;48FSX;49C7B;4GV7X	pancreatic progenitor cell differentiation and proliferation factor [Source:NCBI gene;Acc:419245]	419245	F1NJL7	GO:0007275//multicellular organism development;GO:0030154//cell differentiation;GO:0007275//multicellular organism development;GO:0030154//cell differentiation;	-	-	-
ENSGALG00000044592	243.975	169.484	307.825	1.81625	0.860964	0.00260908	0.876355	Up Regulation	31	5430421	5431759	-	582	-	GO:0005515;	-	-	-	-	-	-	-	-	-	GO:0005515//protein binding;	-
ENSGALG00000035230	151.07	6.0145	275.404	45.79	5.51696	0.0026219	0.876355	Up Regulation	3	89801439	90172395	+	9918	CSMD1	GO:0001964;GO:0007613;GO:0008584;GO:0008585;GO:0035846;GO:0042593;GO:1990708;	K17495	-	-	-	CUB and Sushi multiple domains 1 [Source:NCBI gene;Acc:421899]	421899	-	GO:0001964//startle response;GO:0007613//memory;GO:0008584//male gonad development;GO:0008585//female gonad development;GO:0035846//oviduct epithelium development;GO:0042593//glucose homeostasis;GO:1990708//conditioned place preference;	-	-	-
ENSGALG00000000364	18.8584	26.755	12.0899	0.451873	-1.14601	0.00267052	0.876355	Down Regulation	22	1287781	1294830	+	744	STC1	GO:0001886;GO:0003421;GO:0005179;GO:0005576;GO:0005615;GO:0005634;GO:0005737;GO:0006874;GO:0010596;GO:0030336;GO:0035988;GO:0042802;GO:0044070;GO:0051926;GO:0060348;GO:0086004;GO:0090280;GO:1903403;	-	-	S	2QU7E;38UA3;3BKCG;3CTC5;489JT;48VMC;4GJM7	stanniocalcin 1 [Source:NCBI gene;Acc:428201]	428201	F1NU46	GO:0001886//endothelial cell morphogenesis;GO:0003421//growth plate cartilage axis specification;GO:0006874//cellular calcium ion homeostasis;GO:0010596//negative regulation of endothelial cell migration;GO:0030336//negative regulation of cell migration;GO:0035988//chondrocyte proliferation;GO:0044070//regulation of anion transport;GO:0051926//negative regulation of calcium ion transport;GO:00603…	GO:0005576//extracellular region;GO:0005615//extracellular space;GO:0005634//nucleus;GO:0005737//cytoplasm;	GO:0005179//hormone activity;GO:0042802//identical protein binding;	-
ENSGALG00000010114	10.4096	15.7642	5.81996	0.369188	-1.43757	0.00272278	0.876355	Down Regulation	5	36928525	36946793	+	1711	PAX9	GO:0000977;GO:0001228;GO:0003677;GO:0003700;GO:0006355;GO:0007492;GO:0009887;GO:0042481;GO:0045892;GO:0045944;GO:0060325;GO:0071363;GO:1990837;	K09382	-	K	KOG3517;39I4H;3BA08;3CYI8;47ZK8;493SR;4GT69	paired box 9 [Source:NCBI gene;Acc:395740]	395740	F1N8W6	GO:0006355//regulation of transcription, DNA-templated;GO:0007492//endoderm development;GO:0009887//animal organ morphogenesis;GO:0042481//regulation of odontogenesis;GO:0045892//negative regulation of transcription, DNA-templated;GO:0045944//positive regulation of transcription by RNA polymerase II;GO:0060325//face morphogenesis;GO:0071363//cellular response to growth factor stimulus;	-	GO:0000977//RNA polymerase II transcription regulatory region sequence-specific DNA binding;GO:0001228//DNA-binding transcription activator activity, RNA polymerase II-specific;GO:0003677//DNA binding;GO:0003700//DNA-binding transcription factor activity;GO:1990837//sequence-specific double-stranded DNA binding;	-
ENSGALG00000045947	3.70906	6.58023	1.24806	0.189668	-2.39845	0.00291138	0.884709	Down Regulation	10	1049747	1063459	-	3322	-	GO:0005096;GO:0005515;GO:0005643;GO:0005737;GO:0006607;GO:0050790;	-	-	-	-	-	-	-	GO:0006607//NLS-bearing protein import into nucleus;GO:0050790//regulation of catalytic activity;	GO:0005643//nuclear pore;GO:0005737//cytoplasm;	GO:0005096//GTPase activator activity;GO:0005515//protein binding;	-
ENSGALG00000034011	669.712	502.895	812.698	1.61604	0.692463	0.00293679	0.884709	Up Regulation	7	292975	334171	-	3143	PMS1	GO:0005524;GO:0005634;GO:0006298;GO:0006298;GO:0016887;GO:0019899;GO:0030983;GO:0032300;GO:0005524;GO:0006298;GO:0016887;GO:0030983;GO:0032300;	K10864	-	-	-	PMS1 homolog 1, mismatch repair system component [Source:NCBI gene;Acc:423980]	423980	Q5ZKT5	GO:0006298//mismatch repair;GO:0006298//mismatch repair;GO:0006298//mismatch repair;	GO:0005634//nucleus;GO:0032300//mismatch repair complex;GO:0032300//mismatch repair complex;	GO:0005524//ATP binding;GO:0016887//ATP hydrolysis activity;GO:0019899//enzyme binding;GO:0030983//mismatched DNA binding;GO:0005524//ATP binding;GO:0016887//ATP hydrolysis activity;GO:0030983//mismatched DNA binding;	-
ENSGALG00000002312	22.9272	13.0699	31.3763	2.40066	1.26343	0.00295926	0.884709	Up Regulation	19	4900519	4918418	-	3162	TMEM132E	GO:0016020;GO:0016021;GO:0035677;	K17599	-	O;T;I;S;J	KOG4789;38H28;3B9Z0;3CS00;485A1;4914I;4GJHR	transmembrane protein 132E [Source:NCBI gene;Acc:771389]	771389	F1P195	GO:0035677//posterior lateral line neuromast hair cell development;	GO:0016020//membrane;GO:0016021//integral component of membrane;	-	-
ENSGALG00000039146	179.492	106.892	241.719	2.26133	1.17717	0.00296864	0.884709	Up Regulation	2	44348127	44354228	+	2198	CCR4	GO:0004930;GO:0004950;GO:0005886;GO:0006935;GO:0006954;GO:0006955;GO:0007186;GO:0016021;GO:0016493;	-	-	-	-	C-C motif chemokine receptor 4 [Source:NCBI gene;Acc:428457]	-	-	GO:0006935//chemotaxis;GO:0006954//inflammatory response;GO:0006955//immune response;GO:0007186//G protein-coupled receptor signaling pathway;	GO:0005886//plasma membrane;GO:0016021//integral component of membrane;	GO:0004930//G protein-coupled receptor activity;GO:0004950//chemokine receptor activity;GO:0016493//C-C chemokine receptor activity;	-
ENSGALG00000002722	197.278	254.327	148.379	0.58342	-0.777394	0.00311308	0.910008	Down Regulation	12	2901547	2905708	+	2367	MST1	GO:0004252;GO:0005773;GO:0006508;GO:0010628;GO:0010758;GO:0030971;GO:0033601;GO:0046425;GO:1904036;	K23441	-	T;M;O	2QRJ0;38CDU;3BEUZ;3CVNS;486Z2;4922Q;4GKTT	macrophage stimulating 1 (hepatocyte growth factor- like) [Source:NCBI gene;Acc:396135]	396135	Q90865	GO:0006508//proteolysis;GO:0010628//positive regulation of gene expression;GO:0010758//regulation of macrophage chemotaxis;GO:0033601//positive regulation of mammary gland epithelial cell proliferation;GO:0046425//regulation of receptor signaling pathway via JAK-STAT;GO:1904036//negative regulation of epithelial cell apoptotic process;	GO:0005773//vacuole;	GO:0004252//serine-type endopeptidase activity;GO:0030971//receptor tyrosine kinase binding;	ko04020(Calcium signaling pathway)
ENSGALG00000029596	320.148	402.253	249.772	0.620932	-0.687492	0.00316662	0.910008	Down Regulation	2	137356485	137374399	-	2821	HAS2	GO:0001570;GO:0005737;GO:0005887;GO:0005887;GO:0008284;GO:0030212;GO:0030213;GO:0030213;GO:0030213;GO:0030335;GO:0031410;GO:0036120;GO:0036302;GO:0044853;GO:0045226;GO:0050501;GO:0050501;GO:0050501;GO:0060349;GO:0071347;GO:0071356;GO:0071498;GO:0085029;GO:0090500;GO:1900625;	K00752	EC:2.4.1.212	-	-	hyaluronan synthase 2 [Source:NCBI gene;Acc:395594]	395594	A0A1D5NXM5	GO:0001570//vasculogenesis;GO:0008284//positive regulation of cell population proliferation;GO:0030212//hyaluronan metabolic process;GO:0030213//hyaluronan biosynthetic process;GO:0030213//hyaluronan biosynthetic process;GO:0030213//hyaluronan biosynthetic process;GO:0030335//positive regulation of cell migration;GO:0036120//cellular response to platelet-derived growth factor stimulus;GO:0036302/…	GO:0005737//cytoplasm;GO:0005887//integral component of plasma membrane;GO:0005887//integral component of plasma membrane;GO:0031410//cytoplasmic vesicle;GO:0044853//plasma membrane raft;	GO:0050501//hyaluronan synthase activity;GO:0050501//hyaluronan synthase activity;GO:0050501//hyaluronan synthase activity;	-
ENSGALG00000034346	1166.3	1464.7	910.526	0.621648	-0.68583	0.00330718	0.933726	Down Regulation	2	117729843	117755436	+	2918	RDH10	GO:0001656;GO:0002138;GO:0002138;GO:0002138;GO:0004745;GO:0004745;GO:0005737;GO:0005789;GO:0005811;GO:0007601;GO:0008406;GO:0009887;GO:0014032;GO:0016020;GO:0016020;GO:0016021;GO:0016491;GO:0016491;GO:0016491;GO:0016616;GO:0031076;GO:0035115;GO:0042572;GO:0042572;GO:0042574;GO:0043231;GO:0043583;GO:0043584;GO:0048568;GO:0048703;GO:0052650;GO:0052650;GO:0052650;GO:0052650;GO:0060431;GO:0060449;GO:…	K11151	EC:1.1.1.-	-	-	retinol dehydrogenase 10 (all-trans) [Source:NCBI gene;Acc:420183]	420183	A0A1D5PLZ3	GO:0001656//metanephros development;GO:0002138//retinoic acid biosynthetic process;GO:0002138//retinoic acid biosynthetic process;GO:0002138//retinoic acid biosynthetic process;GO:0007601//visual perception;GO:0008406//gonad development;GO:0009887//animal organ morphogenesis;GO:0014032//neural crest cell development;GO:0031076//embryonic camera-type eye development;GO:0035115//embryonic forelimb …	GO:0005737//cytoplasm;GO:0005789//endoplasmic reticulum membrane;GO:0005811//lipid droplet;GO:0016020//membrane;GO:0016020//membrane;GO:0016021//integral component of membrane;GO:0043231//intracellular membrane-bounded organelle;	GO:0004745//NAD-retinol dehydrogenase activity;GO:0004745//NAD-retinol dehydrogenase activity;GO:0016491//oxidoreductase activity;GO:0016491//oxidoreductase activity;GO:0016491//oxidoreductase activity;GO:0016616//oxidoreductase activity, acting on the CH-OH group of donors, NAD or NADP as acceptor;GO:0052650//NADP-retinol dehydrogenase activity;GO:0052650//NADP-retinol dehydrogenase activity;GO:…	ko00830(Retinol metabolism)
ENSGALG00000014962	97.1467	140.397	60.0749	0.427892	-1.22468	0.00344515	0.943208	Down Regulation	3	63868068	63871243	-	1985	CALHM6	-	-	-	S	2QSG7;38I0E;3BKJH;3D2KK;482BZ;4988P;4GIMI	family with sequence similarity 26 member F [Source:NCBI gene;Acc:421744]	421744	E1C3Z9	-	-	-	-
ENSGALG00000026465	179.388	241.874	125.828	0.520223	-0.942797	0.003461	0.943208	Down Regulation	18	6008187	6014208	-	1634	TMEM100	GO:0001525;GO:0001570;GO:0003197;GO:0003198;GO:0005783;GO:0005886;GO:0005886;GO:0005886;GO:0007219;GO:0016020;GO:0016021;GO:0030509;GO:0043204;GO:0043204;GO:0043491;GO:0045603;GO:0048471;GO:0048471;GO:0050848;GO:0051930;GO:0060842;GO:0071773;GO:0071773;GO:2001214;	-	-	S	2RZCB;3A284;3BQPT;3D71B;48E80;49AUR;4GURY	transmembrane protein 100 [Source:NCBI gene;Acc:417398]	417398	-	GO:0001525//angiogenesis;GO:0001570//vasculogenesis;GO:0003197//endocardial cushion development;GO:0003198//epithelial to mesenchymal transition involved in endocardial cushion formation;GO:0007219//Notch signaling pathway;GO:0030509//BMP signaling pathway;GO:0043491//protein kinase B signaling;GO:0045603//positive regulation of endothelial cell differentiation;GO:0050848//regulation of calcium-m…	GO:0005783//endoplasmic reticulum;GO:0005886//plasma membrane;GO:0005886//plasma membrane;GO:0005886//plasma membrane;GO:0016020//membrane;GO:0016021//integral component of membrane;GO:0043204//perikaryon;GO:0043204//perikaryon;GO:0048471//perinuclear region of cytoplasm;GO:0048471//perinuclear region of cytoplasm;	-	-
ENSGALG00000038740	30.6481	9.51462	48.7625	5.125	2.35755	0.00357504	0.943208	Up Regulation	8	440100	444521	-	1681	AMY2A	GO:0003824;GO:0004556;GO:0005975;GO:0043169;	K01176	EC:3.2.1.1	-	-	amylase, alpha 2A (pancreatic) [Source:NCBI gene;Acc:414140]	414140	A0A1D5PUZ5	GO:0005975//carbohydrate metabolic process;	-	GO:0003824//catalytic activity;GO:0004556//alpha-amylase activity;GO:0043169//cation binding;	ko00500(Starch and sucrose metabolism)
ENSGALG00000005140	93.937	124.545	67.7014	0.543589	-0.879411	0.0035752	0.943208	Down Regulation	11	11211167	11216791	+	3520	RRAD	GO:0003924;GO:0005525;GO:1901841;GO:1901842;	K07845	-	-	-	RRAD, Ras related glycolysis inhibitor and calcium channel regulator [Source:NCBI gene;Acc:415790]	415790	-	GO:1901841//regulation of high voltage-gated calcium channel activity;GO:1901842//negative regulation of high voltage-gated calcium channel activity;	-	GO:0003924//GTPase activity;GO:0005525//GTP binding;	-
ENSGALG00000028659	217.522	109.618	310.011	2.8281	1.49983	0.00392336	1	Up Regulation	16	2562353	2565190	+	1326	BLEC1	-	K10072	-	V;S;T	KOG4297;3A251;3BQPX;3D7U9;48EB5;49AYU;4GPJ6	C-type lectin-like receptor 1 [Source:NCBI gene;Acc:404776]	404776	Q6ZYP6	-	-	-	-
ENSGALG00000015441	736.044	558.913	887.869	1.58856	0.667723	0.00401363	1	Up Regulation	1	93019252	93065622	+	1597	CD247	GO:0004888;GO:0005737;GO:0005794;GO:0005886;GO:0005886;GO:0007166;GO:0016020;GO:0042101;GO:0042105;GO:0042105;GO:0042802;GO:0050852;GO:0065003;GO:1990782;GO:2000010;	K06453	-	S	2S5AZ;39XES;3BQDR;3D5PT;48CIS;498IF;4GSZ1	CD247 molecule [Source:NCBI gene;Acc:395911]	395911	-	GO:0007166//cell surface receptor signaling pathway;GO:0050852//T cell receptor signaling pathway;GO:0065003//protein-containing complex assembly;GO:2000010//positive regulation of protein localization to cell surface;	GO:0005737//cytoplasm;GO:0005794//Golgi apparatus;GO:0005886//plasma membrane;GO:0005886//plasma membrane;GO:0016020//membrane;GO:0042101//T cell receptor complex;GO:0042105//alpha-beta T cell receptor complex;GO:0042105//alpha-beta T cell receptor complex;	GO:0004888//transmembrane signaling receptor activity;GO:0042802//identical protein binding;GO:1990782//protein tyrosine kinase binding;	-
ENSGALG00000011529	541.369	410.239	653.766	1.59362	0.67231	0.00416164	1	Up Regulation	4	49974752	49982898	-	1084	NAAA	GO:0005737;GO:0005764;GO:0005764;GO:0006631;GO:0006631;GO:0006670;GO:0016810;GO:0017040;GO:0017064;GO:0017064;GO:0019898;GO:0047412;GO:0070291;GO:0070292;GO:0140297;	K13720	EC:3.5.1.60	S	2QT7H;38D4V;3BDVA;3CYK6;486CD;492B6;4GU63	N-acylethanolamine acid amidase [Source:NCBI gene;Acc:422641]	422641	F1NCS3	GO:0006631//fatty acid metabolic process;GO:0006631//fatty acid metabolic process;GO:0006670//sphingosine metabolic process;GO:0070291//N-acylethanolamine metabolic process;GO:0070292//N-acylphosphatidylethanolamine metabolic process;	GO:0005737//cytoplasm;GO:0005764//lysosome;GO:0005764//lysosome;GO:0019898//extrinsic component of membrane;	GO:0016810//hydrolase activity, acting on carbon-nitrogen (but not peptide) bonds;GO:0017040//N-acylsphingosine amidohydrolase activity;GO:0017064//fatty acid amide hydrolase activity;GO:0017064//fatty acid amide hydrolase activity;GO:0047412//N-(long-chain-acyl)ethanolamine deacylase activity;GO:0140297//DNA-binding transcription factor binding;	-
ENSGALG00000053568	45.8994	28.3916	60.906	2.14521	1.10112	0.00417535	1	Up Regulation	4	85792693	85796790	-	1307	-	-	-	-	-	-	T-cell surface glycoprotein CD8 alpha chain-like [Source:NCBI gene;Acc:107049158]	-	-	-	-	-	-
ENSGALG00000034134	360.951	454.054	281.149	0.619196	-0.691532	0.0041758	1	Down Regulation	18	55594	58969	+	2378	ZNF302	GO:0006355;	K09228	-	-	-	zinc finger protein 302 [Source:NCBI gene;Acc:417303]	417303	Q5F437	GO:0006355//regulation of transcription, DNA-templated;	-	-	ko05168(Herpes simplex virus 1 infection)
ENSGALG00000012540	405.406	501.751	322.824	0.643394	-0.636225	0.00441282	1	Down Regulation	1	51917777	51989848	+	1518	RBFOX2	GO:0000381;GO:0003676;GO:0003714;GO:0003723;GO:0003723;GO:0003729;GO:0005634;GO:0005634;GO:0005654;GO:0005829;GO:0010724;GO:0021942;GO:0030520;GO:0043484;GO:0045892;GO:0048813;GO:0050885;GO:0140297;	K14946	-	J;A	KOG0125;39R9B;3BEGA;3CSYB;4854F;490JT;4GR2B	RNA binding protein, fox-1 homolog 2 [Source:NCBI gene;Acc:418055]	418055	-	GO:0000381//regulation of alternative mRNA splicing, via spliceosome;GO:0010724//regulation of definitive erythrocyte differentiation;GO:0021942//radial glia guided migration of Purkinje cell;GO:0030520//intracellular estrogen receptor signaling pathway;GO:0043484//regulation of RNA splicing;GO:0045892//negative regulation of transcription, DNA-templated;GO:0048813//dendrite morphogenesis;GO:0050…	GO:0005634//nucleus;GO:0005634//nucleus;GO:0005654//nucleoplasm;GO:0005829//cytosol;	GO:0003676//nucleic acid binding;GO:0003714//transcription corepressor activity;GO:0003723//RNA binding;GO:0003723//RNA binding;GO:0003729//mRNA binding;GO:0140297//DNA-binding transcription factor binding;	-
ENSGALG00000014603	1889.25	2635.13	1249.92	0.47433	-1.07604	0.00478267	1	Down Regulation	1	78045961	78055022	+	3047	C1S	GO:0004252;GO:0004252;GO:0005509;GO:0006508;GO:0006958;GO:0042802;	K01331	EC:3.4.21.42	O;E;T	KOG3627;38DE2;3BFCY;3CTQZ;48B07;498HK;4GR8G	complement C1s [Source:NCBI gene;Acc:418294]	418294	Q5F3N3	GO:0006508//proteolysis;GO:0006958//complement activation, classical pathway;	-	GO:0004252//serine-type endopeptidase activity;GO:0004252//serine-type endopeptidase activity;GO:0005509//calcium ion binding;GO:0042802//identical protein binding;	-
ENSGALG00000015623	9.58879	4.8552	13.6461	2.81062	1.49089	0.00487202	1	Up Regulation	4	81930559	81966939	-	2141	HGFAC	GO:0004252;GO:0005509;GO:0005576;GO:0005737;GO:0005791;GO:0006508;GO:0007596;	K09631	EC:3.4.21.-	T;O	KOG1217;KOG3627;38FMZ;3BH2M;3D2G7;488VG;48VN1;4GM80	coagulation factor XII [Source:NCBI gene;Acc:422876]	422876	-	GO:0006508//proteolysis;GO:0007596//blood coagulation;	GO:0005576//extracellular region;GO:0005737//cytoplasm;GO:0005791//rough endoplasmic reticulum;	GO:0004252//serine-type endopeptidase activity;GO:0005509//calcium ion binding;	-
ENSGALG00000000337	51.1167	66.2652	38.1323	0.57545	-0.797237	0.00494095	1	Down Regulation	28	506848	508022	-	237	CTXN1	GO:0016020;GO:0016021;	-	-	S	2S3S8;3A6JS;3BT8Q;3D99A;48F7G;49C65;4GVEB	cortexin 1 [Source:HGNC Symbol;Acc:HGNC:31108]	-	-	-	GO:0016020//membrane;GO:0016021//integral component of membrane;	-	-
ENSGALG00000040942	123.407	92.0797	150.259	1.63183	0.706493	0.00501339	1	Up Regulation	19	6306821	6333842	+	3976	EFCAB5	GO:0005509;GO:0005509;	-	-	-	-	EF-hand calcium binding domain 5 [Source:NCBI gene;Acc:417587]	417587	-	-	-	GO:0005509//calcium ion binding;GO:0005509//calcium ion binding;	-
ENSGALG00000037619	823.125	1030.68	645.221	0.626015	-0.675732	0.00506184	1	Down Regulation	27	6221058	6223348	+	996	HOXB6	GO:0000981;GO:0003677;GO:0003700;GO:0005634;GO:0006355;GO:0009952;GO:0034101;GO:0048704;GO:0048706;GO:1990837;	K09306	-	-	-	homeobox B6 [Source:NCBI gene;Acc:777548]	777548	A0A1D5PZQ6	GO:0006355//regulation of transcription, DNA-templated;GO:0009952//anterior/posterior pattern specification;GO:0034101//erythrocyte homeostasis;GO:0048704//embryonic skeletal system morphogenesis;GO:0048706//embryonic skeletal system development;	GO:0005634//nucleus;	GO:0000981//DNA-binding transcription factor activity, RNA polymerase II-specific;GO:0003677//DNA binding;GO:0003700//DNA-binding transcription factor activity;GO:1990837//sequence-specific double-stranded DNA binding;	-
ENSGALG00000051188	599.375	947.627	300.874	0.317502	-1.65516	0.0054687	1	Down Regulation	KZ626819.1	1139	38348	-	6788	-	-	-	-	-	-	class I histocompatibility antigen, F10 alpha chain-like [Source:NCBI gene;Acc:107054704]	-	-	-	-	-	-
ENSGALG00000027765	144.555	96.4119	185.821	1.92736	0.946628	0.00569205	1	Up Regulation	2	19463738	19494337	-	3850	-	-	K06560	-	S;T;V	KOG4297;39ZM0;3BNE1;3D31I;48CPB;49ADM;4GVWP	macrophage mannose receptor 1-like [Source:NCBI gene;Acc:771876]	771876	M1XJF4	-	-	-	ko04145(Phagosome)
ENSGALG00000000081	23.7605	35.9849	13.2824	0.36911	-1.43788	0.00579242	1	Down Regulation	16	2367597	2478250	+	2924	IL4I1	GO:0001716;GO:0009063;GO:0016491;GO:0016491;GO:0016491;GO:0016491;GO:0046592;GO:0001716;GO:0009063;GO:0016491;GO:0016491;GO:0016491;GO:0016491;GO:0046592;	K03334	EC:1.4.3.2	E;Q	KOG0029;38F1Z;3B9CJ;3D0AM;486I4;49873;4GI48	interleukin 4 induced 1 [Source:NCBI gene;Acc:417039]	417039	F1NM87	GO:0009063//cellular amino acid catabolic process;GO:0009063//cellular amino acid catabolic process;	-	GO:0001716//L-amino-acid oxidase activity;GO:0016491//oxidoreductase activity;GO:0016491//oxidoreductase activity;GO:0016491//oxidoreductase activity;GO:0016491//oxidoreductase activity;GO:0046592//polyamine oxidase activity;GO:0001716//L-amino-acid oxidase activity;GO:0016491//oxidoreductase activity;GO:0016491//oxidoreductase activity;GO:0016491//oxidoreductase activity;GO:0016491//oxidoreducta…	ko00400(Phenylalanine, tyrosine and tryptophan biosynthesis);ko00380(Tryptophan metabolism);ko00360(Phenylalanine metabolism);ko00350(Tyrosine metabolism);ko00280(Valine, leucine and isoleucine degradation);ko00270(Cysteine and methionine metabolism);ko00250(Alanine, aspartate and glutamate metabolism)
ENSGALG00000050001	979.87	1228.02	767.173	0.624726	-0.678705	0.0059245	1	Down Regulation	31	2226106	2232449	-	393	RNASEK	GO:0004521;GO:0090305;	-	-	-	-	ribonuclease K [Source:NCBI gene;Acc:107051485]	-	-	GO:0090305//nucleic acid phosphodiester bond hydrolysis;	-	GO:0004521//endoribonuclease activity;	-
ENSGALG00000012392	7.84582	12.027	4.26198	0.354369	-1.49668	0.00599671	1	Down Regulation	3	48530510	48546549	+	1848	IYD	GO:0005654;GO:0005886;GO:0005887;GO:0006570;GO:0010181;GO:0016491;GO:0030659;GO:0042403;GO:0140616;GO:0140616;	K17231	EC:1.21.1.1	C	KOG3936;38BQ5;3BIBD;3CTQN;486A1;495D0;4GI30	iodotyrosine deiodinase [Source:NCBI gene;Acc:421631]	421631	-	GO:0006570//tyrosine metabolic process;GO:0042403//thyroid hormone metabolic process;	GO:0005654//nucleoplasm;GO:0005886//plasma membrane;GO:0005887//integral component of plasma membrane;GO:0030659//cytoplasmic vesicle membrane;	GO:0010181//FMN binding;GO:0016491//oxidoreductase activity;GO:0140616//iodotyrosine deiodinase activity;GO:0140616//iodotyrosine deiodinase activity;	-
ENSGALG00000054730	5.224	1.64857	8.28866	5.02779	2.32992	0.00601709	1	Up Regulation	1	155112824	155114521	-	1698	-	GO:0003676;GO:0003676;GO:0008270;GO:0008270;GO:0016032;GO:0016032;GO:0046872;	-	-	-	-	-	-	-	GO:0016032//viral process;GO:0016032//viral process;	-	GO:0003676//nucleic acid binding;GO:0003676//nucleic acid binding;GO:0008270//zinc ion binding;GO:0008270//zinc ion binding;GO:0046872//metal ion binding;	-
ENSGALG00000009652	24.7374	49.3992	3.59864	0.0728481	-3.77897	0.00616361	1	Down Regulation	3	20458579	20827409	+	15573	USH2A	GO:0001917;GO:0002141;GO:0002142;GO:0005515;GO:0005518;GO:0005518;GO:0005604;GO:0005604;GO:0005737;GO:0007605;GO:0016324;GO:0017022;GO:0032391;GO:0032421;GO:0035315;GO:0036064;GO:0042802;GO:0045184;GO:0045494;GO:0045494;GO:0048496;GO:0050953;GO:0060113;GO:0060171;GO:1990075;GO:1990696;	-	-	T;O;W	KOG1836;38B3X;3BCDS;3CZJV;482FE;48W85;4GNCV	usherin [Source:NCBI gene;Acc:421358]	-	-	GO:0007605//sensory perception of sound;GO:0035315//hair cell differentiation;GO:0045184//establishment of protein localization;GO:0045494//photoreceptor cell maintenance;GO:0045494//photoreceptor cell maintenance;GO:0048496//maintenance of animal organ identity;GO:0050953//sensory perception of light stimulus;GO:0060113//inner ear receptor cell differentiation;	GO:0001917//photoreceptor inner segment;GO:0002141//stereocilia ankle link;GO:0002142//stereocilia ankle link complex;GO:0005604//basement membrane;GO:0005604//basement membrane;GO:0005737//cytoplasm;GO:0016324//apical plasma membrane;GO:0032391//photoreceptor connecting cilium;GO:0032421//stereocilium bundle;GO:0036064//ciliary basal body;GO:0060171//stereocilium membrane;GO:1990075//periciliary…	GO:0005515//protein binding;GO:0005518//collagen binding;GO:0005518//collagen binding;GO:0017022//myosin binding;GO:0042802//identical protein binding;	-
ENSGALG00000015422	250.092	327.513	183.732	0.560994	-0.833943	0.006353	1	Down Regulation	Z	54043441	54141518	-	3169	NRG1	GO:0003222;GO:0003712;GO:0005102;GO:0005178;GO:0005654;GO:0007399;GO:0008284;GO:0031334;GO:0032148;GO:0038127;GO:0038129;GO:0043125;GO:0045892;GO:0051048;GO:0060379;GO:0060956;GO:0070374;GO:0005102;GO:0007399;	K05455	-	S;T	2QRUM;38EBH;3BH06;3CVF2;47YZ6;491KR;4GMJ7	neuregulin 1 [Source:NCBI gene;Acc:373906]	373906	Q05199	GO:0003222//ventricular trabecula myocardium morphogenesis;GO:0007399//nervous system development;GO:0008284//positive regulation of cell population proliferation;GO:0031334//positive regulation of protein-containing complex assembly;GO:0032148//activation of protein kinase B activity;GO:0038127//ERBB signaling pathway;GO:0038129//ERBB3 signaling pathway;GO:0045892//negative regulation of transcr…	GO:0005654//nucleoplasm;	GO:0003712//transcription coregulator activity;GO:0005102//signaling receptor binding;GO:0005178//integrin binding;GO:0043125//ErbB-3 class receptor binding;GO:0005102//signaling receptor binding;	ko04012(ErbB signaling pathway)
ENSGALG00000039320	213.634	265.746	168.966	0.635819	-0.653313	0.0065996	1	Down Regulation	3	109877939	109899864	-	4197	ADGRF5	GO:0003094;GO:0004888;GO:0004930;GO:0006112;GO:0007166;GO:0007186;GO:0009986;GO:0016020;GO:0016021;GO:0019216;GO:0031410;GO:0042593;GO:0043031;GO:0043129;GO:0045177;GO:0045444;GO:0048821;GO:0061626;GO:0071073;GO:0004888;GO:0004930;GO:0007166;GO:0007186;GO:0016020;GO:0016021;	-	-	-	-	adhesion G protein-coupled receptor F5 [Source:NCBI gene;Acc:101750527]	-	-	GO:0003094//glomerular filtration;GO:0006112//energy reserve metabolic process;GO:0007166//cell surface receptor signaling pathway;GO:0007186//G protein-coupled receptor signaling pathway;GO:0019216//regulation of lipid metabolic process;GO:0042593//glucose homeostasis;GO:0043031//negative regulation of macrophage activation;GO:0043129//surfactant homeostasis;GO:0045444//fat cell differentiation;…	GO:0009986//cell surface;GO:0016020//membrane;GO:0016021//integral component of membrane;GO:0031410//cytoplasmic vesicle;GO:0045177//apical part of cell;GO:0016020//membrane;GO:0016021//integral component of membrane;	GO:0004888//transmembrane signaling receptor activity;GO:0004930//G protein-coupled receptor activity;GO:0004888//transmembrane signaling receptor activity;GO:0004930//G protein-coupled receptor activity;	-
ENSGALG00000005826	65.8046	83.7389	50.4323	0.602257	-0.731549	0.00661614	1	Down Regulation	2	4751686	4787893	+	5007	DLEC1	GO:0002357;GO:0005737;GO:0005829;GO:0008285;GO:0043014;GO:0048487;	K25548	-	S	2QQQ5;38F1I;3BCW6;3CR68;482KW;4953N;4GKJN	deleted in lung and esophageal cancer 1 [Source:NCBI gene;Acc:420418]	420418	F1NB85	GO:0002357//defense response to tumor cell;GO:0008285//negative regulation of cell population proliferation;	GO:0005737//cytoplasm;GO:0005829//cytosol;	GO:0043014//alpha-tubulin binding;GO:0048487//beta-tubulin binding;	-
ENSGALG00000029002	11.5657	17.7757	6.24279	0.351197	-1.50965	0.00668224	1	Down Regulation	1	129834286	129858036	-	2364	-	-	K06520	-	S	2TEY6;3A5G3;3BRZH;3D96K;48FRA;49CJG;4GQR9	Xg glycoprotein (Xg blood group) [Source:NCBI gene;Acc:418661]	418661	R4GHW5	-	-	-	ko04514(Cell adhesion molecules)
ENSGALG00000046461	187.909	238.325	144.696	0.607137	-0.719907	0.00709536	1	Down Regulation	9	13067941	13069632	+	1692	LRRC15	GO:0001968;GO:0005515;GO:0005518;GO:0016020;GO:0016021;GO:0030335;GO:0043236;GO:0046813;GO:0062023;GO:1903077;	-	-	-	-	leucine rich repeat containing 15 [Source:HGNC Symbol;Acc:HGNC:20818]	-	-	GO:0030335//positive regulation of cell migration;GO:0046813//receptor-mediated virion attachment to host cell;GO:1903077//negative regulation of protein localization to plasma membrane;	GO:0016020//membrane;GO:0016021//integral component of membrane;GO:0062023//collagen-containing extracellular matrix;	GO:0001968//fibronectin binding;GO:0005515//protein binding;GO:0005518//collagen binding;GO:0043236//laminin binding;	-
ENSGALG00000043167	390.507	492.713	302.902	0.614763	-0.701897	0.00716409	1	Down Regulation	2	136321689	136339558	-	2369	TNFRSF11B	GO:0005515;GO:0005615;GO:0007165;GO:0030198;GO:0031012;GO:0042489;GO:0005515;GO:0007165;	K05148	-	-	-	TNF receptor superfamily member 11b [Source:NCBI gene;Acc:378803]	378803	Q4F9K2	GO:0007165//signal transduction;GO:0030198//extracellular matrix organization;GO:0042489//negative regulation of odontogenesis of dentin-containing tooth;GO:0007165//signal transduction;	GO:0005615//extracellular space;GO:0031012//extracellular matrix;	GO:0005515//protein binding;GO:0005515//protein binding;	ko04060(Cytokine-cytokine receptor interaction)
ENSGALG00000029983	692.313	881.916	529.795	0.600732	-0.735207	0.00724466	1	Down Regulation	2	131756078	131920640	-	3698	ANGPT1	GO:0001525;GO:0001525;GO:0001933;GO:0001934;GO:0002040;GO:0002092;GO:0002719;GO:0005102;GO:0005615;GO:0005886;GO:0005902;GO:0007162;GO:0007169;GO:0007171;GO:0010595;GO:0010628;GO:0014068;GO:0014842;GO:0030097;GO:0030210;GO:0030971;GO:0030971;GO:0031398;GO:0031589;GO:0032680;GO:0033138;GO:0034394;GO:0042308;GO:0042802;GO:0043066;GO:0043116;GO:0043116;GO:0043122;GO:0043393;GO:0043524;GO:0043536;GO:…	K05465	-	-	-	angiopoietin 1 [Source:NCBI gene;Acc:395129]	395129	A0A1D5PBH8	GO:0001525//angiogenesis;GO:0001525//angiogenesis;GO:0001933//negative regulation of protein phosphorylation;GO:0001934//positive regulation of protein phosphorylation;GO:0002040//sprouting angiogenesis;GO:0002092//positive regulation of receptor internalization;GO:0002719//negative regulation of cytokine production involved in immune response;GO:0007162//negative regulation of cell adhesion;GO:0…	GO:0005615//extracellular space;GO:0005886//plasma membrane;GO:0005902//microvillus;GO:0045121//membrane raft;	GO:0005102//signaling receptor binding;GO:0030971//receptor tyrosine kinase binding;GO:0030971//receptor tyrosine kinase binding;GO:0042802//identical protein binding;	ko04010(MAPK signaling pathway)
ENSGALG00000006795	52.1851	37.5088	64.7648	1.72666	0.787981	0.00769218	1	Up Regulation	24	4304182	4310313	-	2058	ABCG4	GO:0005524;GO:0005886;GO:0010008;GO:0015918;GO:0016020;GO:0016887;GO:0031410;GO:0033344;GO:0033344;GO:0034041;GO:0042632;GO:0042802;GO:0042803;GO:0046982;GO:0140359;GO:1990830;	K05680	-	-	-	ATP binding cassette subfamily G member 4 [Source:NCBI gene;Acc:428242]	428242	-	GO:0015918//sterol transport;GO:0033344//cholesterol efflux;GO:0033344//cholesterol efflux;GO:0042632//cholesterol homeostasis;GO:1990830//cellular response to leukemia inhibitory factor;	GO:0005886//plasma membrane;GO:0010008//endosome membrane;GO:0016020//membrane;GO:0031410//cytoplasmic vesicle;	GO:0005524//ATP binding;GO:0016887//ATP hydrolysis activity;GO:0034041//ABC-type sterol transporter activity;GO:0042802//identical protein binding;GO:0042803//protein homodimerization activity;GO:0046982//protein heterodimerization activity;GO:0140359//ABC-type transporter activity;	ko02010(ABC transporters)
ENSGALG00000036938	19.6436	27.3266	13.0582	0.477856	-1.06535	0.00778708	1	Down Regulation	2	122124955	122502774	+	2753	RALYL	GO:0003676;GO:0003676;GO:0003676;GO:0005654;GO:0042802;GO:0003676;GO:0003676;GO:0003676;GO:0003723;	K24994	-	-	-	RALY RNA binding protein-like [Source:NCBI gene;Acc:420203]	420203	-	-	GO:0005654//nucleoplasm;	GO:0003676//nucleic acid binding;GO:0003676//nucleic acid binding;GO:0003676//nucleic acid binding;GO:0042802//identical protein binding;GO:0003676//nucleic acid binding;GO:0003676//nucleic acid binding;GO:0003676//nucleic acid binding;GO:0003723//RNA binding;	-
ENSGALG00000023172	61.2022	25.3605	91.9237	3.62468	1.85785	0.00780431	1	Up Regulation	4	49567944	49579912	+	7039	-	GO:0005509;GO:0005515;	-	-	G;T	KOG1215;39SFI;3BJWC;3D529;480F9;497HU;4GIQT	low-density lipoprotein receptor-related protein 2- like [Source:NCBI gene;Acc:430303]	-	-	-	-	GO:0005509//calcium ion binding;GO:0005515//protein binding;	-
ENSGALG00000034673	692.683	877.909	533.917	0.608169	-0.717457	0.0079143	1	Down Regulation	4	80855311	80877258	+	1371	HTRA3	GO:0004175;GO:0004252;GO:0005515;GO:0005520;GO:0005576;GO:0006508;GO:0006508;GO:0006508;GO:0008236;GO:0008236;GO:0030512;GO:0030514;GO:0042802;	K08785	EC:3.4.21.-	-	-	HtrA serine peptidase 3 [Source:NCBI gene;Acc:422868]	422868	-	GO:0006508//proteolysis;GO:0006508//proteolysis;GO:0006508//proteolysis;GO:0030512//negative regulation of transforming growth factor beta receptor signaling pathway;GO:0030514//negative regulation of BMP signaling pathway;	GO:0005576//extracellular region;	GO:0004175//endopeptidase activity;GO:0004252//serine-type endopeptidase activity;GO:0005515//protein binding;GO:0005520//insulin-like growth factor binding;GO:0008236//serine-type peptidase activity;GO:0008236//serine-type peptidase activity;GO:0042802//identical protein binding;	-
ENSGALG00000011086	4240.25	5884.35	2831.02	0.48111	-1.05556	0.00794278	1	Down Regulation	3	40087452	40090517	-	2322	ACTA1	-	K10354	-	-	-	actin alpha 1, skeletal muscle [Source:NCBI gene;Acc:421534]	421534	P68139	-	-	-	-
ENSGALG00000003345	77.5197	57.252	94.892	1.65744	0.72896	0.00805072	1	Up Regulation	27	7678129	7689239	-	4550	-	GO:0004435;GO:0006629;GO:0007165;GO:0008081;GO:0035556;GO:0004435;GO:0006629;GO:0007165;GO:0008081;GO:0035556;GO:0004435;GO:0006629;GO:0007165;GO:0008081;GO:0035556;	K15370	-	I;S	KOG0169;38G8C;3BGMG;3E4HR;489HB;496PZ;4GHGX	1-phosphatidylinositol-4,5-bisphosphate phosphodiesterase delta-4-like [Source:NCBI gene;Acc:420029]	420029	-	GO:0006629//lipid metabolic process;GO:0007165//signal transduction;GO:0035556//intracellular signal transduction;GO:0006629//lipid metabolic process;GO:0007165//signal transduction;GO:0035556//intracellular signal transduction;GO:0006629//lipid metabolic process;GO:0007165//signal transduction;GO:0035556//intracellular signal transduction;	-	GO:0004435//phosphatidylinositol phospholipase C activity;GO:0008081//phosphoric diester hydrolase activity;GO:0004435//phosphatidylinositol phospholipase C activity;GO:0008081//phosphoric diester hydrolase activity;GO:0004435//phosphatidylinositol phospholipase C activity;GO:0008081//phosphoric diester hydrolase activity;	-
ENSGALG00000033278	727.788	562.386	869.562	1.5462	0.628727	0.00820194	1	Up Regulation	14	13150266	13163527	+	3669	NLRC3	GO:0005515;GO:0042981;GO:0005515;GO:0042981;GO:0005515;GO:0005737;GO:0005829;GO:0007249;GO:0032088;GO:0032715;GO:0032720;GO:0034451;GO:0042110;GO:0042981;GO:0043124;GO:0043231;GO:0048471;GO:0050728;GO:1900226;GO:1901223;	K22614	-	-	-	NLR family CARD domain containing 3 [Source:NCBI gene;Acc:416673]	416673	-	GO:0042981//regulation of apoptotic process;GO:0042981//regulation of apoptotic process;GO:0007249//I-kappaB kinase/NF-kappaB signaling;GO:0032088//negative regulation of NF-kappaB transcription factor activity;GO:0032715//negative regulation of interleukin-6 production;GO:0032720//negative regulation of tumor necrosis factor production;GO:0042110//T cell activation;GO:0042981//regulation of apop…	GO:0005737//cytoplasm;GO:0005829//cytosol;GO:0034451//centriolar satellite;GO:0043231//intracellular membrane-bounded organelle;GO:0048471//perinuclear region of cytoplasm;	GO:0005515//protein binding;GO:0005515//protein binding;GO:0005515//protein binding;	-
ENSGALG00000039978	33.0536	43.6307	23.9875	0.549784	-0.863064	0.00832662	1	Down Regulation	27	5419090	5434440	+	5868	SLC4A1	GO:0005452;GO:0005452;GO:0005452;GO:0005886;GO:0005886;GO:0005887;GO:0006811;GO:0006820;GO:0006820;GO:0006820;GO:0006821;GO:0007596;GO:0008509;GO:0008509;GO:0009898;GO:0015106;GO:0015106;GO:0015108;GO:0015301;GO:0015301;GO:0015301;GO:0015701;GO:0015701;GO:0016020;GO:0016020;GO:0016020;GO:0016020;GO:0016021;GO:0016021;GO:0016021;GO:0016323;GO:0016323;GO:0017121;GO:0030492;GO:0030506;GO:0030506;GO:…	K06573	-	-	-	solute carrier family 4 member 1 (Diego blood group) [Source:NCBI gene;Acc:396532]	396532	P15575	GO:0006811//ion transport;GO:0006820//anion transport;GO:0006820//anion transport;GO:0006820//anion transport;GO:0006821//chloride transport;GO:0007596//blood coagulation;GO:0015701//bicarbonate transport;GO:0015701//bicarbonate transport;GO:0017121//plasma membrane phospholipid scrambling;GO:0035811//negative regulation of urine volume;GO:0045852//pH elevation;GO:0048821//erythrocyte development…	GO:0005886//plasma membrane;GO:0005886//plasma membrane;GO:0005887//integral component of plasma membrane;GO:0009898//cytoplasmic side of plasma membrane;GO:0016020//membrane;GO:0016020//membrane;GO:0016020//membrane;GO:0016020//membrane;GO:0016021//integral component of membrane;GO:0016021//integral component of membrane;GO:0016021//integral component of membrane;GO:0016323//basolateral plasma m…	GO:0005452//inorganic anion exchanger activity;GO:0005452//inorganic anion exchanger activity;GO:0005452//inorganic anion exchanger activity;GO:0008509//anion transmembrane transporter activity;GO:0008509//anion transmembrane transporter activity;GO:0015106//bicarbonate transmembrane transporter activity;GO:0015106//bicarbonate transmembrane transporter activity;GO:0015108//chloride transmembrane…	-
ENSGALG00000011220	388.915	479.81	311.005	0.648182	-0.625529	0.0083462	1	Down Regulation	5	48730241	48739091	-	2563	SLC25A29	GO:0005289;GO:0005292;GO:0005739;GO:0005739;GO:0006844;GO:0015174;GO:0015174;GO:0015227;GO:0015822;GO:0055085;GO:0089709;GO:1903400;GO:1903401;GO:1990575;GO:1990575;	K15109	-	U;C	KOG0762;3ANYM;3BFAF;3CRM5;48AMI;48ZVK;4GTEE	solute carrier family 25 member 29 [Source:NCBI gene;Acc:423456]	423456	E1C3I5	GO:0006844//acyl carnitine transport;GO:0015822//ornithine transport;GO:0055085//transmembrane transport;GO:0089709//L-histidine transmembrane transport;GO:1903400//L-arginine transmembrane transport;GO:1903401//L-lysine transmembrane transport;GO:1990575//mitochondrial L-ornithine transmembrane transport;GO:1990575//mitochondrial L-ornithine transmembrane transport;	GO:0005739//mitochondrion;GO:0005739//mitochondrion;	GO:0005289//high-affinity L-arginine transmembrane transporter activity;GO:0005292//high-affinity lysine transmembrane transporter activity;GO:0015174//basic amino acid transmembrane transporter activity;GO:0015174//basic amino acid transmembrane transporter activity;GO:0015227//acyl carnitine transmembrane transporter activity;	-
ENSGALG00000017234	161.665	199.401	129.32	0.648546	-0.624719	0.00838652	1	Down Regulation	1	188927712	188953081	-	2611	FOLH1	GO:0004180;GO:0004181;GO:0005886;GO:0005887;GO:0006508;GO:0006508;GO:0006760;GO:0008233;GO:0008235;GO:0009986;GO:0016021;GO:0016805;GO:0035609;GO:1904492;GO:1904493;	K14592	EC:3.4.17.21	-	-	folate hydrolase 1 [Source:NCBI gene;Acc:419011]	419011	A0A1L1RPX5	GO:0006508//proteolysis;GO:0006508//proteolysis;GO:0006760//folic acid-containing compound metabolic process;GO:0035609//C-terminal protein deglutamylation;	GO:0005886//plasma membrane;GO:0005887//integral component of plasma membrane;GO:0009986//cell surface;GO:0016021//integral component of membrane;	GO:0004180//carboxypeptidase activity;GO:0004181//metallocarboxypeptidase activity;GO:0008233//peptidase activity;GO:0008235//metalloexopeptidase activity;GO:0016805//dipeptidase activity;GO:1904492//Ac-Asp-Glu binding;GO:1904493//tetrahydrofolyl-poly(glutamate) polymer binding;	ko00250(Alanine, aspartate and glutamate metabolism)
ENSGALG00000045232	23.725	33.1524	15.6444	0.471893	-1.08347	0.00845712	1	Down Regulation	20	6834330	6844857	-	2466	-	GO:0000800;GO:0140013;	-	-	-	-	-	-	-	GO:0140013//meiotic nuclear division;	GO:0000800//lateral element;	-	-
ENSGALG00000003913	185.738	230.972	146.965	0.636288	-0.652248	0.00846973	1	Down Regulation	10	6245695	6255517	+	2966	MCEE	GO:0004493;GO:0004493;GO:0046491;GO:0046491;	K05606	EC:5.1.99.1	E;G	KOG2944;3A01S;3BPU2;3D56G;48QI6;49M44;4GTYN	methylmalonyl-CoA epimerase [Source:NCBI gene;Acc:415385]	415385	E1BSK7	GO:0046491//L-methylmalonyl-CoA metabolic process;GO:0046491//L-methylmalonyl-CoA metabolic process;	-	GO:0004493//methylmalonyl-CoA epimerase activity;GO:0004493//methylmalonyl-CoA epimerase activity;	ko00640(Propanoate metabolism);ko00630(Glyoxylate and dicarboxylate metabolism);ko00280(Valine, leucine and isoleucine degradation)
ENSGALG00000027786	251.673	344.922	171.746	0.497927	-1.00599	0.00862491	1	Down Regulation	18	9837554	9839601	+	1828	SOCS3	GO:0001784;GO:0001932;GO:0007259;GO:0009968;GO:0035556;GO:0042532;GO:0043066;GO:0045595;GO:0045597;GO:0046426;GO:0046627;GO:0050728;GO:1990830;	K04696	-	S;T	KOG4566;39CNN;3BHTQ;3CTR2;486AY;4939Y;4GMDW	suppressor of cytokine signaling 3 [Source:NCBI gene;Acc:395299]	395299	Q90X67	GO:0001932//regulation of protein phosphorylation;GO:0007259//receptor signaling pathway via JAK-STAT;GO:0009968//negative regulation of signal transduction;GO:0035556//intracellular signal transduction;GO:0042532//negative regulation of tyrosine phosphorylation of STAT protein;GO:0043066//negative regulation of apoptotic process;GO:0045595//regulation of cell differentiation;GO:0045597//positive…	-	GO:0001784//phosphotyrosine residue binding;	ko05168(Herpes simplex virus 1 infection);ko05164(Influenza A);ko04920(Adipocytokine signaling pathway);ko04910(Insulin signaling pathway);ko04120(Ubiquitin mediated proteolysis)
ENSGALG00000031978	2173.34	1625.69	2642.75	1.62562	0.700988	0.00869637	1	Up Regulation	2	49030132	49126360	-	2311	TARP	-	-	-	-	-	TCR gamma alternate reading frame protein [Source:NCBI gene;Acc:776306]	-	-	-	-	-	-
ENSGALG00000054710	2.13876	4.05512	0.496175	0.122358	-3.03082	0.00874722	1	Down Regulation	KZ626836.1	593141	754877	-	1555	-	-	-	-	-	-	osteoclast-associated immunoglobulin-like receptor [Source:NCBI gene;Acc:112531327]	-	-	-	-	-	-
ENSGALG00000053846	111.725	142.397	85.4349	0.599978	-0.737017	0.0088296	1	Down Regulation	1	874782	881605	+	561	-	GO:0003779;GO:0003779;GO:0005515;GO:0030036;GO:0030036;GO:0030154;GO:0030154;GO:0051015;	-	-	-	-	-	-	-	GO:0030036//actin cytoskeleton organization;GO:0030036//actin cytoskeleton organization;GO:0030154//cell differentiation;GO:0030154//cell differentiation;	-	GO:0003779//actin binding;GO:0003779//actin binding;GO:0005515//protein binding;GO:0051015//actin filament binding;	-
ENSGALG00000028005	148.417	208.738	96.7134	0.463324	-1.10991	0.00893378	1	Down Regulation	Z	43742056	43743702	+	1480	GADD45G	GO:0005634;GO:0051726;GO:0005634;GO:0005634;GO:0005737;GO:0043065;GO:0046330;GO:0051726;GO:1900745;	K04402	-	S	2RXKU;3A0HY;3BPIS;3D0TM;485YG;491BH;4GSB8	growth arrest and DNA damage inducible gamma [Source:NCBI gene;Acc:429929]	429929	Q2HZD5	GO:0051726//regulation of cell cycle;GO:0043065//positive regulation of apoptotic process;GO:0046330//positive regulation of JNK cascade;GO:0051726//regulation of cell cycle;GO:1900745//positive regulation of p38MAPK cascade;	GO:0005634//nucleus;GO:0005634//nucleus;GO:0005634//nucleus;GO:0005737//cytoplasm;	-	ko04218(Cellular senescence);ko04210(Apoptosis);ko04115(p53 signaling pathway);ko04110(Cell cycle);ko04068(FoxO signaling pathway);ko04010(MAPK signaling pathway)
ENSGALG00000009107	8047.79	9886.33	6471.9	0.654631	-0.611246	0.00908145	1	Down Regulation	3	7172818	7823576	+	8856	NRXN1	GO:0016020;GO:0016021;GO:0046872;GO:0005246;GO:0005730;GO:0005783;GO:0005886;GO:0007268;GO:0007269;GO:0007416;GO:0007612;GO:0009986;GO:0030534;GO:0031965;GO:0031982;GO:0032991;GO:0033130;GO:0042734;GO:0043025;GO:0050839;GO:0050885;GO:0051965;GO:0051968;GO:0060134;GO:0090129;GO:0097104;GO:0097109;GO:0097116;GO:0097118;GO:0097119;GO:0098685;GO:0098693;GO:0098978;GO:0098982;GO:0099056;GO:0099059;GO:…	K07377	-	S;T	KOG3514;38D5D;3BAQ5;3CVTI;4818D;48W2X;4GSND	neurexin 1 [Source:NCBI gene;Acc:395398]	395398	D0PRN2	GO:0007268//chemical synaptic transmission;GO:0007269//neurotransmitter secretion;GO:0007416//synapse assembly;GO:0007612//learning;GO:0030534//adult behavior;GO:0050885//neuromuscular process controlling balance;GO:0051965//positive regulation of synapse assembly;GO:0051968//positive regulation of synaptic transmission, glutamatergic;GO:0060134//prepulse inhibition;GO:0090129//positive regulatio…	GO:0016020//membrane;GO:0016021//integral component of membrane;GO:0005730//nucleolus;GO:0005783//endoplasmic reticulum;GO:0005886//plasma membrane;GO:0009986//cell surface;GO:0031965//nuclear membrane;GO:0031982//vesicle;GO:0032991//protein-containing complex;GO:0042734//presynaptic membrane;GO:0043025//neuronal cell body;GO:0098685//Schaffer collateral - CA1 synapse;GO:0098978//glutamatergic sy…	GO:0046872//metal ion binding;GO:0005246//calcium channel regulator activity;GO:0033130//acetylcholine receptor binding;GO:0050839//cell adhesion molecule binding;GO:0097109//neuroligin family protein binding;	ko04514(Cell adhesion molecules)
ENSGALG00000052108	395.329	593.338	225.607	0.380234	-1.39504	0.00914054	1	Down Regulation	1	32731631	32734564	-	2934	-	GO:0003676;GO:0003676;GO:0004190;GO:0004190;GO:0004523;GO:0004523;GO:0006508;GO:0006508;GO:0015074;GO:0015074;GO:0016787;GO:0044260;GO:0046718;GO:0046872;GO:0090502;	-	-	-	-	-	-	-	GO:0006508//proteolysis;GO:0006508//proteolysis;GO:0015074//DNA integration;GO:0015074//DNA integration;GO:0044260//cellular macromolecule metabolic process;GO:0046718//viral entry into host cell;GO:0090502//RNA phosphodiester bond hydrolysis, endonucleolytic;	-	GO:0003676//nucleic acid binding;GO:0003676//nucleic acid binding;GO:0004190//aspartic-type endopeptidase activity;GO:0004190//aspartic-type endopeptidase activity;GO:0004523//RNA-DNA hybrid ribonuclease activity;GO:0004523//RNA-DNA hybrid ribonuclease activity;GO:0016787//hydrolase activity;GO:0046872//metal ion binding;	-
ENSGALG00000051205	2.92909	0.694374	4.84455	6.97686	2.80258	0.00926008	1	Up Regulation	3	98050498	98052858	-	2361	-	-	-	-	-	-	-	-	-	-	-	-	-
ENSGALG00000051101	219.265	172.699	259.179	1.50075	0.585687	0.00936756	1	Up Regulation	23	5959344	6092916	-	294	-	GO:0002503;GO:0006955;GO:0006955;GO:0016020;GO:0016020;GO:0019882;GO:0019882;GO:0019886;GO:0023026;GO:0042613;GO:0042613;GO:0042613;GO:0050870;	-	-	-	-	-	-	-	GO:0002503//peptide antigen assembly with MHC class II protein complex;GO:0006955//immune response;GO:0006955//immune response;GO:0019882//antigen processing and presentation;GO:0019882//antigen processing and presentation;GO:0019886//antigen processing and presentation of exogenous peptide antigen via MHC class II;GO:0050870//positive regulation of T cell activation;	GO:0016020//membrane;GO:0016020//membrane;GO:0042613//MHC class II protein complex;GO:0042613//MHC class II protein complex;GO:0042613//MHC class II protein complex;	GO:0023026//MHC class II protein complex binding;	-
ENSGALG00000001882	431.267	335.745	513.144	1.52837	0.611996	0.00940033	1	Up Regulation	21	2563494	2569802	+	3058	TNFRSF18	GO:0005031;GO:0005515;GO:0005887;GO:0043066;GO:0005031;GO:0005515;GO:0005887;GO:0043066;	K05154	-	S;T	2SAN0;3A3IY;3BR7J;3D5D9;48BV0;4998I;4GN2C	TNF receptor superfamily member 18 [Source:NCBI gene;Acc:419424]	419424	Q5ZMR1	GO:0043066//negative regulation of apoptotic process;GO:0043066//negative regulation of apoptotic process;	GO:0005887//integral component of plasma membrane;GO:0005887//integral component of plasma membrane;	GO:0005031//tumor necrosis factor-activated receptor activity;GO:0005515//protein binding;GO:0005031//tumor necrosis factor-activated receptor activity;GO:0005515//protein binding;	ko04060(Cytokine-cytokine receptor interaction)
ENSGALG00000008615	43.1363	30.7808	53.7267	1.74546	0.803607	0.00947327	1	Up Regulation	5	24938602	24952531	-	1677	-	GO:0000166;GO:0004672;GO:0004672;GO:0004713;GO:0004713;GO:0004713;GO:0004714;GO:0004714;GO:0004714;GO:0004714;GO:0004714;GO:0005524;GO:0005524;GO:0005524;GO:0005887;GO:0006468;GO:0006468;GO:0007169;GO:0007169;GO:0007169;GO:0016020;GO:0016020;GO:0016021;GO:0018108;GO:0033674;GO:0042127;GO:0043235;GO:0045664;	K05119	EC:2.7.10.1	L;K;T	KOG1095;38FFY;3BA0F;3CSJG;488HI;48Z3B;4GMWK	-	423216	-	GO:0006468//protein phosphorylation;GO:0006468//protein phosphorylation;GO:0007169//transmembrane receptor protein tyrosine kinase signaling pathway;GO:0007169//transmembrane receptor protein tyrosine kinase signaling pathway;GO:0007169//transmembrane receptor protein tyrosine kinase signaling pathway;GO:0018108//peptidyl-tyrosine phosphorylation;GO:0033674//positive regulation of kinase activity…	GO:0005887//integral component of plasma membrane;GO:0016020//membrane;GO:0016020//membrane;GO:0016021//integral component of membrane;GO:0043235//receptor complex;	GO:0000166//nucleotide binding;GO:0004672//protein kinase activity;GO:0004672//protein kinase activity;GO:0004713//protein tyrosine kinase activity;GO:0004713//protein tyrosine kinase activity;GO:0004713//protein tyrosine kinase activity;GO:0004714//transmembrane receptor protein tyrosine kinase activity;GO:0004714//transmembrane receptor protein tyrosine kinase activity;GO:0004714//transmembrane…	-
ENSGALG00000049529	3347.07	4288.58	2540.07	0.592287	-0.755631	0.00961832	1	Down Regulation	1	86110412	86147612	-	2805	-	GO:0005515;	-	-	-	-	-	-	-	-	-	GO:0005515//protein binding;	-
ENSGALG00000010469	70.9619	31.52	104.769	3.3239	1.73288	0.00961954	1	Up Regulation	8	22236673	22243748	+	2111	CYP4B7	GO:0004497;GO:0005506;GO:0016705;GO:0020037;	K07426	EC:1.14.14.1	Q	KOG0157;38CHP;3B9GY;3CSEG;47ZDK;48Y71;4GSG0	cytochrome P450, family 4, subfamily B, polypeptide 7 [Source:NCBI gene;Acc:424618]	424618	F1NNP0	-	-	GO:0004497//monooxygenase activity;GO:0005506//iron ion binding;GO:0016705//oxidoreductase activity, acting on paired donors, with incorporation or reduction of molecular oxygen;GO:0020037//heme binding;	-
ENSGALG00000008735	37.2747	26.2178	46.752	1.78322	0.834481	0.00970852	1	Up Regulation	3	12088678	12107322	+	2606	BFSP1	GO:0005212;	K10378	-	S;Z	2QRCH;39TAP;3BATH;3CZNP;47ZKV;497GJ;4GJM1	beaded filament structural protein 1 [Source:NCBI gene;Acc:396056]	396056	Q06637	-	-	GO:0005212//structural constituent of eye lens;	-
ENSGALG00000013281	4.99167	8.1443	2.28942	0.281107	-1.83081	0.00985117	1	Down Regulation	4	61027909	61034587	-	2119	RSPH6A	GO:0001534;GO:0060271;GO:0060294;	K19756	-	S	2QSU4;38HRQ;3BAJQ;3CYWH;48127;49524;4GR37	radial spoke head protein 4 homolog A-like [Source:NCBI gene;Acc:107049033]	107049033	E1BXJ4	GO:0060271//cilium assembly;GO:0060294//cilium movement involved in cell motility;	GO:0001534//radial spoke;	-	-
ENSGALG00000010119	129.904	164.584	100.178	0.608676	-0.716253	0.00996538	1	Down Regulation	4	34029543	34062799	-	2455	CDKL2	GO:0004672;GO:0005524;GO:0005654;GO:0005813;GO:0006468;	K08824	EC:2.7.11.22	T	KOG0593;38FU6;3BBUV;3CU0C;4868X;48XZM;4GUCT	cyclin dependent kinase like 2 [Source:NCBI gene;Acc:428736]	428736	-	GO:0006468//protein phosphorylation;	GO:0005654//nucleoplasm;GO:0005813//centrosome;	GO:0004672//protein kinase activity;GO:0005524//ATP binding;	-
ENSGALG00000033974	115.725	145.889	89.8695	0.616013	-0.698968	0.0099868	1	Down Regulation	1	10800773	10860504	+	3422	HGF	GO:0000902;GO:0001889;GO:0004252;GO:0006508;GO:0014068;GO:0030335;GO:0032715;GO:0032733;GO:0033137;GO:0035729;GO:0042056;GO:0042802;GO:0043154;GO:0043410;GO:0048012;GO:0048012;GO:0050673;GO:0050728;GO:0050731;GO:0051450;GO:0060326;GO:0060665;GO:0060665;GO:0090201;GO:1900744;GO:1901299;GO:1902042;GO:1902947;GO:2000573;GO:0004252;GO:0006508;	K05460	-	-	-	hepatocyte growth factor [Source:NCBI gene;Acc:395941]	395941	A0A1D5PAR6;Q788Q2;Q90978	GO:0000902//cell morphogenesis;GO:0001889//liver development;GO:0006508//proteolysis;GO:0014068//positive regulation of phosphatidylinositol 3-kinase signaling;GO:0030335//positive regulation of cell migration;GO:0032715//negative regulation of interleukin-6 production;GO:0032733//positive regulation of interleukin-10 production;GO:0033137//negative regulation of peptidyl-serine phosphorylation;G…	-	GO:0004252//serine-type endopeptidase activity;GO:0042056//chemoattractant activity;GO:0042802//identical protein binding;GO:0004252//serine-type endopeptidase activity;	ko04510(Focal adhesion);ko04020(Calcium signaling pathway);ko04010(MAPK signaling pathway)
ENSGALG00000030940	1112.18	591.766	1558.25	2.63322	1.39683	0.0101257	1	Up Regulation	16	2572332	2573868	+	976	BLB2	GO:0002250;GO:0002376;GO:0002503;GO:0002504;GO:0006955;GO:0006955;GO:0016020;GO:0016020;GO:0016020;GO:0016021;GO:0019882;GO:0019882;GO:0019886;GO:0023026;GO:0042613;GO:0042613;GO:0042613;GO:0042613;GO:0050870;	K06752	-	-	-	Major histocompatibility complex class II beta chain BLB2, (similar to HLA class II, D beta chain) [Source:NCBI gene;Acc:101747454]	101747454	A5HUL4	GO:0002250//adaptive immune response;GO:0002376//immune system process;GO:0002503//peptide antigen assembly with MHC class II protein complex;GO:0002504//antigen processing and presentation of peptide or polysaccharide antigen via MHC class II;GO:0006955//immune response;GO:0006955//immune response;GO:0019882//antigen processing and presentation;GO:0019882//antigen processing and presentation;GO:…	GO:0016020//membrane;GO:0016020//membrane;GO:0016020//membrane;GO:0016021//integral component of membrane;GO:0042613//MHC class II protein complex;GO:0042613//MHC class II protein complex;GO:0042613//MHC class II protein complex;GO:0042613//MHC class II protein complex;	GO:0023026//MHC class II protein complex binding;	ko05168(Herpes simplex virus 1 infection);ko05164(Influenza A);ko04672(Intestinal immune network for IgA production);ko04514(Cell adhesion molecules);ko04145(Phagosome)
ENSGALG00000006576	12.7612	6.98879	17.709	2.53392	1.34137	0.0101782	1	Up Regulation	1	8188214	8295700	-	3699	GRM3	GO:0001640;GO:0001641;GO:0001641;GO:0004930;GO:0004930;GO:0004930;GO:0005246;GO:0005886;GO:0005886;GO:0005887;GO:0007154;GO:0007165;GO:0007186;GO:0007186;GO:0007186;GO:0007196;GO:0007216;GO:0010467;GO:0014069;GO:0016020;GO:0016021;GO:0016021;GO:0016021;GO:0023052;GO:0030424;GO:0042734;GO:0043005;GO:0043197;GO:0045211;GO:0051966;GO:0098978;GO:0099055;GO:0099056;GO:0001640;GO:0001641;GO:0004930;GO:…	K04606	-	T;M	KOG1056;38C5P;3B9DN;3CU4N;47YW3;48WV7;4GK2W	glutamate metabotropic receptor 3 [Source:NCBI gene;Acc:418644]	418644	E1BUE5	GO:0007154//cell communication;GO:0007165//signal transduction;GO:0007186//G protein-coupled receptor signaling pathway;GO:0007186//G protein-coupled receptor signaling pathway;GO:0007186//G protein-coupled receptor signaling pathway;GO:0007196//adenylate cyclase-inhibiting G protein-coupled glutamate receptor signaling pathway;GO:0007216//G protein-coupled glutamate receptor signaling pathway;GO…	GO:0005886//plasma membrane;GO:0005886//plasma membrane;GO:0005887//integral component of plasma membrane;GO:0014069//postsynaptic density;GO:0016020//membrane;GO:0016021//integral component of membrane;GO:0016021//integral component of membrane;GO:0016021//integral component of membrane;GO:0030424//axon;GO:0042734//presynaptic membrane;GO:0043005//neuron projection;GO:0043197//dendritic spine;GO…	GO:0001640//adenylate cyclase inhibiting G protein-coupled glutamate receptor activity;GO:0001641//group II metabotropic glutamate receptor activity;GO:0001641//group II metabotropic glutamate receptor activity;GO:0004930//G protein-coupled receptor activity;GO:0004930//G protein-coupled receptor activity;GO:0004930//G protein-coupled receptor activity;GO:0005246//calcium channel regulator activi…	ko04080(Neuroactive ligand-receptor interaction)
ENSGALG00000039376	1383.66	1860.12	975.259	0.524298	-0.93154	0.0101961	1	Down Regulation	1	85034495	85061724	+	1959	DPT	GO:0008285;GO:0030199;	K25512	-	-	-	dermatopontin [Source:NCBI gene;Acc:768904]	768904	A0A1D5NVS3	GO:0008285//negative regulation of cell population proliferation;GO:0030199//collagen fibril organization;	-	-	-
ENSGALG00000050801	2.81101	0.679264	4.63822	6.82831	2.77153	0.0102841	1	Up Regulation	5	17128805	17145486	+	4762	-	GO:0004252;GO:0005044;GO:0005044;GO:0005886;GO:0006897;GO:0016020;GO:0016020;GO:0031638;	-	-	-	-	-	-	-	GO:0006897//endocytosis;GO:0031638//zymogen activation;	GO:0005886//plasma membrane;GO:0016020//membrane;GO:0016020//membrane;	GO:0004252//serine-type endopeptidase activity;GO:0005044//scavenger receptor activity;GO:0005044//scavenger receptor activity;	-
ENSGALG00000040180	282.481	376.021	202.303	0.538011	-0.894294	0.0102971	1	Down Regulation	2	107911432	107912427	-	909	CEBPD	GO:0000976;GO:0000978;GO:0001228;GO:0002244;GO:0003677;GO:0003700;GO:0005634;GO:0006355;GO:0006357;GO:0042802;GO:0045444;GO:0045669;GO:0045892;GO:0045944;GO:0048839;GO:1990837;	-	-	-	-	CCAAT/enhancer binding protein delta [Source:NCBI gene;Acc:107052707]	-	-	GO:0002244//hematopoietic progenitor cell differentiation;GO:0006355//regulation of transcription, DNA-templated;GO:0006357//regulation of transcription by RNA polymerase II;GO:0045444//fat cell differentiation;GO:0045669//positive regulation of osteoblast differentiation;GO:0045892//negative regulation of transcription, DNA-templated;GO:0045944//positive regulation of transcription by RNA polyme…	GO:0005634//nucleus;	GO:0000976//transcription cis-regulatory region binding;GO:0000978//RNA polymerase II cis-regulatory region sequence-specific DNA binding;GO:0001228//DNA-binding transcription activator activity, RNA polymerase II-specific;GO:0003677//DNA binding;GO:0003700//DNA-binding transcription factor activity;GO:0042802//identical protein binding;GO:1990837//sequence-specific double-stranded DNA binding;	-
ENSGALG00000044631	3.15371	0.886501	5.09704	5.74961	2.52346	0.0103817	1	Up Regulation	27	2563991	2604129	-	1717	-	GO:0003823;GO:0006910;GO:0006911;GO:0006958;GO:0009897;GO:0034987;GO:0042571;GO:0042742;GO:0045087;GO:0050853;GO:0050871;	-	-	-	-	-	-	-	GO:0006910//phagocytosis, recognition;GO:0006911//phagocytosis, engulfment;GO:0006958//complement activation, classical pathway;GO:0042742//defense response to bacterium;GO:0045087//innate immune response;GO:0050853//B cell receptor signaling pathway;GO:0050871//positive regulation of B cell activation;	GO:0009897//external side of plasma membrane;GO:0042571//immunoglobulin complex, circulating;	GO:0003823//antigen binding;GO:0034987//immunoglobulin receptor binding;	-
ENSGALG00000034964	229.324	177.737	273.542	1.53903	0.622021	0.0104032	1	Up Regulation	23	2037711	2046628	+	2775	SYTL1	GO:0006886;GO:0006887;GO:0031267;GO:0005886;GO:0006886;GO:0006887;GO:0006887;GO:0031267;	-	-	-	-	synaptotagmin like 1 [Source:NCBI gene;Acc:771987]	-	-	GO:0006886//intracellular protein transport;GO:0006887//exocytosis;GO:0006886//intracellular protein transport;GO:0006887//exocytosis;GO:0006887//exocytosis;	GO:0005886//plasma membrane;	GO:0031267//small GTPase binding;GO:0031267//small GTPase binding;	-
ENSGALG00000026153	40.6438	52.3752	30.5883	0.584022	-0.775905	0.0105228	1	Down Regulation	23	1303681	1319424	-	3330	FOXO6	GO:0000978;GO:0000981;GO:0000981;GO:0003677;GO:0003700;GO:0003700;GO:0005634;GO:0005634;GO:0005634;GO:0005737;GO:0006355;GO:0006355;GO:0006357;GO:0006357;GO:0007613;GO:0043565;GO:0043565;GO:0060999;	-	-	K	KOG2294;39U01;3BCDG;3D16A;482C9;491WQ;4GRVB	forkhead box O6 [Source:NCBI gene;Acc:100857767]	-	-	GO:0006355//regulation of transcription, DNA-templated;GO:0006355//regulation of transcription, DNA-templated;GO:0006357//regulation of transcription by RNA polymerase II;GO:0006357//regulation of transcription by RNA polymerase II;GO:0007613//memory;GO:0060999//positive regulation of dendritic spine development;	GO:0005634//nucleus;GO:0005634//nucleus;GO:0005634//nucleus;GO:0005737//cytoplasm;	GO:0000978//RNA polymerase II cis-regulatory region sequence-specific DNA binding;GO:0000981//DNA-binding transcription factor activity, RNA polymerase II-specific;GO:0000981//DNA-binding transcription factor activity, RNA polymerase II-specific;GO:0003677//DNA binding;GO:0003700//DNA-binding transcription factor activity;GO:0003700//DNA-binding transcription factor activity;GO:0043565//sequence-…	-
ENSGALG00000010163	408.098	316.57	486.55	1.53694	0.620062	0.0107939	1	Up Regulation	1	36352208	36436218	+	2730	LGR5	GO:0004888;GO:0004888;GO:0004930;GO:0005515;GO:0005654;GO:0005794;GO:0005887;GO:0007186;GO:0009994;GO:0016021;GO:0016500;GO:0032588;GO:0042127;GO:0048839;GO:0090263;GO:0090263;GO:2001013;	K04308	-	U;T	KOG0619;KOG2087;38DRQ;3B9GE;3CSEC;483J8;48Z5S;4GTK3	leucine rich repeat containing G protein-coupled receptor 5 [Source:NCBI gene;Acc:427867]	427867	E1C2F8	GO:0007186//G protein-coupled receptor signaling pathway;GO:0009994//oocyte differentiation;GO:0042127//regulation of cell population proliferation;GO:0048839//inner ear development;GO:0090263//positive regulation of canonical Wnt signaling pathway;GO:0090263//positive regulation of canonical Wnt signaling pathway;GO:2001013//epithelial cell proliferation involved in renal tubule morphogenesis;	GO:0005654//nucleoplasm;GO:0005794//Golgi apparatus;GO:0005887//integral component of plasma membrane;GO:0016021//integral component of membrane;GO:0032588//trans-Golgi network membrane;	GO:0004888//transmembrane signaling receptor activity;GO:0004888//transmembrane signaling receptor activity;GO:0004930//G protein-coupled receptor activity;GO:0005515//protein binding;GO:0016500//protein-hormone receptor activity;	ko04310(Wnt signaling pathway)
ENSGALG00000032530	279.022	205.493	342.047	1.66452	0.735105	0.0108006	1	Up Regulation	4	1634846	1637992	-	1149	SASH3	GO:0002639;GO:0002726;GO:0002821;GO:0005515;GO:0005634;GO:0005737;GO:0030890;GO:0032729;GO:0032733;GO:0032743;GO:0032753;GO:0032760;GO:0042102;GO:0043372;GO:0046622;GO:0048873;GO:0051251;	K23706	-	-	-	SAM and SH3 domain containing 3 [Source:NCBI gene;Acc:422138]	422138	Q5ZKC3	GO:0002639//positive regulation of immunoglobulin production;GO:0002726//positive regulation of T cell cytokine production;GO:0002821//positive regulation of adaptive immune response;GO:0030890//positive regulation of B cell proliferation;GO:0032729//positive regulation of interferon-gamma production;GO:0032733//positive regulation of interleukin-10 production;GO:0032743//positive regulation of i…	GO:0005634//nucleus;GO:0005737//cytoplasm;	GO:0005515//protein binding;	-
ENSGALG00000015608	19.8764	26.7035	14.0247	0.525201	-0.929057	0.0112534	1	Down Regulation	4	81576968	81578308	-	1341	ADRA2C	GO:0004930;GO:0004930;GO:0004935;GO:0004938;GO:0004938;GO:0005737;GO:0005887;GO:0006940;GO:0007186;GO:0007186;GO:0007186;GO:0016021;GO:0019229;GO:0030168;GO:0031694;GO:0032148;GO:0035624;GO:0042803;GO:0043410;GO:0045666;GO:0046982;GO:0051379;GO:0071875;	K04140	-	O;T	KOG3656;38GZN;3BC1G;3CS9S;47ZIX;491ZG;4GNQD	adrenoceptor alpha 2C [Source:NCBI gene;Acc:428799]	428799	F1NDD8	GO:0006940//regulation of smooth muscle contraction;GO:0007186//G protein-coupled receptor signaling pathway;GO:0007186//G protein-coupled receptor signaling pathway;GO:0007186//G protein-coupled receptor signaling pathway;GO:0019229//regulation of vasoconstriction;GO:0030168//platelet activation;GO:0032148//activation of protein kinase B activity;GO:0035624//receptor transactivation;GO:0043410//…	GO:0005737//cytoplasm;GO:0005887//integral component of plasma membrane;GO:0016021//integral component of membrane;	GO:0004930//G protein-coupled receptor activity;GO:0004930//G protein-coupled receptor activity;GO:0004935//adrenergic receptor activity;GO:0004938//alpha2-adrenergic receptor activity;GO:0004938//alpha2-adrenergic receptor activity;GO:0031694//alpha-2A adrenergic receptor binding;GO:0042803//protein homodimerization activity;GO:0046982//protein heterodimerization activity;GO:0051379//epinephrine…	ko04080(Neuroactive ligand-receptor interaction)
ENSGALG00000027255	20.2653	27.2802	14.2525	0.522447	-0.936644	0.0115558	1	Down Regulation	5	39775061	40667438	+	5822	NRXN3	GO:0005246;GO:0007268;GO:0007269;GO:0007416;GO:0032991;GO:0098982;GO:2000300;GO:0001525;GO:0007155;GO:0016020;GO:0016021;	K07377	-	-	-	neurexin 3 [Source:NCBI gene;Acc:423385]	423385	D0PRN3	GO:0007268//chemical synaptic transmission;GO:0007269//neurotransmitter secretion;GO:0007416//synapse assembly;GO:2000300//regulation of synaptic vesicle exocytosis;GO:0001525//angiogenesis;GO:0007155//cell adhesion;	GO:0032991//protein-containing complex;GO:0098982//GABA-ergic synapse;GO:0016020//membrane;GO:0016021//integral component of membrane;	GO:0005246//calcium channel regulator activity;	ko04514(Cell adhesion molecules)
ENSGALG00000043829	89.2792	112.277	69.567	0.619603	-0.690584	0.0116944	1	Down Regulation	23	3374678	3380844	-	3010	-	GO:0005783;GO:0006486;GO:0015012;GO:0015020;GO:0016021;GO:0016757;	K02366	-	-	-	exostosin like glycosyltransferase 1 [Source:NCBI gene;Acc:100859367]	100859367	A0A1D5P197	GO:0006486//protein glycosylation;GO:0015012//heparan sulfate proteoglycan biosynthetic process;	GO:0005783//endoplasmic reticulum;GO:0016021//integral component of membrane;	GO:0015020//glucuronosyltransferase activity;GO:0016757//glycosyltransferase activity;	ko00534(Glycosaminoglycan biosynthesis - heparan sulfate / heparin)
ENSGALG00000041459	176.232	241.344	120.422	0.498966	-1.00299	0.0117929	1	Down Regulation	6	12170562	12174718	-	639	DDIT4	GO:0001666;GO:0001666;GO:0001666;GO:0005737;GO:0005737;GO:0005737;GO:0005739;GO:0005829;GO:0006915;GO:0009968;GO:0009968;GO:0032006;GO:0032007;GO:0032007;GO:0032007;GO:0032984;GO:0042771;GO:0045820;GO:0051607;GO:0071549;GO:0071889;GO:0071889;GO:0072593;	-	-	-	-	DNA damage inducible transcript 4 [Source:HGNC Symbol;Acc:HGNC:24944]	-	-	GO:0001666//response to hypoxia;GO:0001666//response to hypoxia;GO:0001666//response to hypoxia;GO:0006915//apoptotic process;GO:0009968//negative regulation of signal transduction;GO:0009968//negative regulation of signal transduction;GO:0032006//regulation of TOR signaling;GO:0032007//negative regulation of TOR signaling;GO:0032007//negative regulation of TOR signaling;GO:0032007//negative regu…	GO:0005737//cytoplasm;GO:0005737//cytoplasm;GO:0005737//cytoplasm;GO:0005739//mitochondrion;GO:0005829//cytosol;	GO:0071889//14-3-3 protein binding;GO:0071889//14-3-3 protein binding;	-
ENSGALG00000007666	113.576	157.727	75.7323	0.480149	-1.05845	0.0119497	1	Down Regulation	6	23613017	23634385	+	2206	KCNIP2	GO:0005250;GO:0005509;GO:0005737;GO:0008076;GO:0015459;GO:0044325;GO:0045163;GO:0047485;GO:0086009;GO:0097623;GO:1901379;GO:1903766;GO:0005509;	K23855	-	D;Z;T	KOG0044;38HS9;3BDK7;3CTZG;48QI1;49M3Z;4GWSK	potassium voltage-gated channel interacting protein 2 [Source:NCBI gene;Acc:374098]	374098	Q8JFP6	GO:0045163//clustering of voltage-gated potassium channels;GO:0086009//membrane repolarization;GO:0097623//potassium ion export across plasma membrane;GO:1901379//regulation of potassium ion transmembrane transport;GO:1903766//positive regulation of potassium ion export across plasma membrane;	GO:0005737//cytoplasm;GO:0008076//voltage-gated potassium channel complex;	GO:0005250//A-type (transient outward) potassium channel activity;GO:0005509//calcium ion binding;GO:0015459//potassium channel regulator activity;GO:0044325//transmembrane transporter binding;GO:0047485//protein N-terminus binding;GO:0005509//calcium ion binding;	-
ENSGALG00000010935	13.2	5.8631	19.4887	3.32396	1.7329	0.0122572	1	Up Regulation	1	39965497	40063282	+	6927	PTPRQ	GO:0002244;GO:0004725;GO:0005515;GO:0006470;GO:0016311;GO:0016791;GO:0032421;GO:0042472;GO:0050885;GO:0050910;GO:0060116;	K16910	EC:3.1.3.48	S;L;T;K	KOG0791;KOG1095;KOG3510;398AJ;3CPA1;3CWKZ;4856U;48XIA;4GHU3	protein tyrosine phosphatase, receptor type Q [Source:NCBI gene;Acc:772163]	772163	-	GO:0002244//hematopoietic progenitor cell differentiation;GO:0006470//protein dephosphorylation;GO:0016311//dephosphorylation;GO:0042472//inner ear morphogenesis;GO:0050885//neuromuscular process controlling balance;GO:0050910//detection of mechanical stimulus involved in sensory perception of sound;GO:0060116//vestibular receptor cell morphogenesis;	GO:0032421//stereocilium bundle;	GO:0004725//protein tyrosine phosphatase activity;GO:0005515//protein binding;GO:0016791//phosphatase activity;	-
ENSGALG00000007174	115.81	146.602	89.4168	0.60993	-0.713283	0.0123776	1	Down Regulation	17	2929454	2943258	-	2005	TNFSF15	GO:0005164;GO:0005164;GO:0005515;GO:0005576;GO:0005576;GO:0005886;GO:0006915;GO:0006915;GO:0006919;GO:0006919;GO:0006955;GO:0006955;GO:0007165;GO:0007165;GO:0007250;GO:0016020;GO:0016020;GO:0016020;GO:0016021;	K05478	-	S;T	2S4Q1;39VNS;3BFAS;3D0DV;487T6;493N3;4GIQ9	tumor necrosis factor superfamily member 15 [Source:NCBI gene;Acc:417247]	417247	Q50L61	GO:0006915//apoptotic process;GO:0006915//apoptotic process;GO:0006919//activation of cysteine-type endopeptidase activity involved in apoptotic process;GO:0006919//activation of cysteine-type endopeptidase activity involved in apoptotic process;GO:0006955//immune response;GO:0006955//immune response;GO:0007165//signal transduction;GO:0007165//signal transduction;GO:0007250//activation of NF-kapp…	GO:0005576//extracellular region;GO:0005576//extracellular region;GO:0005886//plasma membrane;GO:0016020//membrane;GO:0016020//membrane;GO:0016020//membrane;GO:0016021//integral component of membrane;	GO:0005164//tumor necrosis factor receptor binding;GO:0005164//tumor necrosis factor receptor binding;GO:0005515//protein binding;	ko04060(Cytokine-cytokine receptor interaction)
ENSGALG00000052357	1.594	3.157	0.254297	0.0805504	-3.63396	0.0125299	1	Down Regulation	KZ626836.1	633790	771448	+	1035	-	-	-	-	-	-	-	-	-	-	-	-	-
ENSGALG00000000720	1275.33	1672.76	934.674	0.558763	-0.839693	0.0131936	1	Down Regulation	23	1516302	1523141	+	5695	-	GO:0003924;GO:0005525;GO:0003924;GO:0005525;	K20899	-	S	KOG2037;39TAK;3BGZV;3CZP1;484HK;48XYQ;4GW0P	guanylate binding protein 1 [Source:NCBI gene;Acc:419563]	419563	F1N9J3	-	-	GO:0003924//GTPase activity;GO:0005525//GTP binding;GO:0003924//GTPase activity;GO:0005525//GTP binding;	ko04621(NOD-like receptor signaling pathway)
ENSGALG00000035031	138.143	169.543	111.229	0.656052	-0.608117	0.0132936	1	Down Regulation	2	120664931	120667575	-	1542	HEY1	GO:0003677;GO:0006355;GO:0046983;GO:0003677;GO:0006355;GO:0046983;GO:0003677;GO:0003677;GO:0006355;GO:0006355;GO:0046983;GO:0046983;GO:0003677;GO:0003677;GO:0006355;GO:0006355;GO:0046983;GO:0046983;	-	-	-	-	hes related family bHLH transcription factor with YRPW motif 1 [Source:NCBI gene;Acc:428365]	-	-	GO:0006355//regulation of transcription, DNA-templated;GO:0006355//regulation of transcription, DNA-templated;GO:0006355//regulation of transcription, DNA-templated;GO:0006355//regulation of transcription, DNA-templated;GO:0006355//regulation of transcription, DNA-templated;GO:0006355//regulation of transcription, DNA-templated;	-	GO:0003677//DNA binding;GO:0046983//protein dimerization activity;GO:0003677//DNA binding;GO:0046983//protein dimerization activity;GO:0003677//DNA binding;GO:0003677//DNA binding;GO:0046983//protein dimerization activity;GO:0046983//protein dimerization activity;GO:0003677//DNA binding;GO:0003677//DNA binding;GO:0046983//protein dimerization activity;GO:0046983//protein dimerization activity;	-
ENSGALG00000014659	1012.01	1314.85	752.437	0.572263	-0.805251	0.0133015	1	Down Regulation	1	78058485	78065761	-	2527	C1R	GO:0004252;GO:0005509;GO:0006508;GO:0006958;	K01330	EC:3.4.21.41	O;E;T	KOG3627;38EJT;3BFRI;3D0VK;489IK;48Y8Q;4GSGR	complement C1r [Source:NCBI gene;Acc:418295]	418295	F1NAB7	GO:0006508//proteolysis;GO:0006958//complement activation, classical pathway;	-	GO:0004252//serine-type endopeptidase activity;GO:0005509//calcium ion binding;	ko04145(Phagosome)
ENSGALG00000009903	25.6474	38.0699	14.9996	0.394003	-1.34372	0.0133203	1	Down Regulation	1	35173604	35177772	-	1342	IFNG	GO:0001774;GO:0001819;GO:0001934;GO:0001959;GO:0002250;GO:0002281;GO:0005125;GO:0005125;GO:0005133;GO:0005133;GO:0005576;GO:0005576;GO:0005576;GO:0005576;GO:0005615;GO:0005615;GO:0005615;GO:0006915;GO:0006955;GO:0006955;GO:0006959;GO:0009615;GO:0010508;GO:0010508;GO:0010628;GO:0010629;GO:0010634;GO:0010835;GO:0030225;GO:0031334;GO:0032700;GO:0032722;GO:0032735;GO:0032747;GO:0032755;GO:0032834;GO:…	K04687	-	T;M	2SBGW;3A0DV;3BQ3H;3D82P;48EFB;49B3C;4GUPD	interferon gamma [Source:NCBI gene;Acc:396054]	396054	P49708	GO:0001774//microglial cell activation;GO:0001819//positive regulation of cytokine production;GO:0001934//positive regulation of protein phosphorylation;GO:0001959//regulation of cytokine-mediated signaling pathway;GO:0002250//adaptive immune response;GO:0002281//macrophage activation involved in immune response;GO:0006915//apoptotic process;GO:0006955//immune response;GO:0006955//immune response…	GO:0005576//extracellular region;GO:0005576//extracellular region;GO:0005576//extracellular region;GO:0005576//extracellular region;GO:0005615//extracellular space;GO:0005615//extracellular space;GO:0005615//extracellular space;	GO:0005125//cytokine activity;GO:0005125//cytokine activity;GO:0005133//interferon-gamma receptor binding;GO:0005133//interferon-gamma receptor binding;	ko05168(Herpes simplex virus 1 infection);ko05164(Influenza A);ko04350(TGF-beta signaling pathway);ko04217(Necroptosis);ko04060(Cytokine-cytokine receptor interaction);ko03050(Proteasome)
ENSGALG00000028041	103.716	130.605	80.6685	0.617653	-0.695131	0.0135201	1	Down Regulation	4	38131005	38252094	+	3720	-	GO:0005576;GO:0005576;GO:0005615;GO:0007275;GO:0030178;GO:0030178;GO:0039706;GO:0048019;GO:0050794;GO:0090090;GO:2000272;GO:0005576;GO:0007275;GO:0030178;	K02165	-	S;T	KOG1218;39SX3;3BGIF;3CTFQ;487GH;48Y1M;4GSSK	dickkopf WNT signaling pathway inhibitor 2 [Source:NCBI gene;Acc:422531]	422531	-	GO:0007275//multicellular organism development;GO:0030178//negative regulation of Wnt signaling pathway;GO:0030178//negative regulation of Wnt signaling pathway;GO:0050794//regulation of cellular process;GO:0090090//negative regulation of canonical Wnt signaling pathway;GO:2000272//negative regulation of signaling receptor activity;GO:0007275//multicellular organism development;GO:0030178//negati…	GO:0005576//extracellular region;GO:0005576//extracellular region;GO:0005615//extracellular space;GO:0005576//extracellular region;	GO:0039706//co-receptor binding;GO:0048019//receptor antagonist activity;	ko04310(Wnt signaling pathway)
ENSGALG00000000927	1883.96	2495.34	1359.92	0.544982	-0.87572	0.0136	1	Down Regulation	17	10600666	10618538	-	2539	ANGPTL2	-	K25359	-	M;S	KOG2579;38DIQ;3BJYQ;3D1UX;488MQ;496NQ;4GMM7	angiopoietin-like 2 [Source:NCBI gene;Acc:776031]	776031	F1NE57	-	-	-	-
ENSGALG00000046299	279.362	343.097	224.732	0.65501	-0.610412	0.0136801	1	Down Regulation	23	344662	350577	-	2436	CNKSR1	GO:0005515;GO:0005938;GO:0007265;GO:0007266;GO:0030674;GO:0005515;	-	-	-	-	connector enhancer of kinase suppressor of Ras 1 [Source:NCBI gene;Acc:419548]	-	-	GO:0007265//Ras protein signal transduction;GO:0007266//Rho protein signal transduction;	GO:0005938//cell cortex;	GO:0005515//protein binding;GO:0030674//protein-macromolecule adaptor activity;GO:0005515//protein binding;	-
ENSGALG00000038708	28.8219	37.1486	21.6848	0.583731	-0.776625	0.0139349	1	Down Regulation	23	5088088	5103045	+	2253	KCNQ4	GO:0005216;GO:0005249;GO:0006811;GO:0006813;GO:0008076;GO:0016020;GO:0055085;GO:0005216;GO:0005249;GO:0005249;GO:0006811;GO:0006813;GO:0006813;GO:0007605;GO:0008076;GO:0016020;GO:0042472;GO:0055085;	-	-	-	-	potassium voltage-gated channel subfamily Q member 4 [Source:NCBI gene;Acc:419643]	-	-	GO:0006811//ion transport;GO:0006813//potassium ion transport;GO:0055085//transmembrane transport;GO:0006811//ion transport;GO:0006813//potassium ion transport;GO:0006813//potassium ion transport;GO:0007605//sensory perception of sound;GO:0042472//inner ear morphogenesis;GO:0055085//transmembrane transport;	GO:0008076//voltage-gated potassium channel complex;GO:0016020//membrane;GO:0008076//voltage-gated potassium channel complex;GO:0016020//membrane;	GO:0005216//ion channel activity;GO:0005249//voltage-gated potassium channel activity;GO:0005216//ion channel activity;GO:0005249//voltage-gated potassium channel activity;GO:0005249//voltage-gated potassium channel activity;	-
ENSGALG00000008716	161.062	199.835	127.828	0.639669	-0.644603	0.0139964	1	Down Regulation	3	4684844	4686787	-	1944	FLRT3	GO:0003345;GO:0003345;GO:0005104;GO:0005515;GO:0005576;GO:0005615;GO:0005615;GO:0005783;GO:0005789;GO:0005829;GO:0005886;GO:0005886;GO:0005887;GO:0005887;GO:0005887;GO:0005911;GO:0005925;GO:0005925;GO:0007155;GO:0007411;GO:0007416;GO:0007416;GO:0007507;GO:0007507;GO:0008543;GO:0008543;GO:0016020;GO:0016021;GO:0030054;GO:0030054;GO:0030424;GO:0031175;GO:0031175;GO:0032584;GO:0042803;GO:0042995;GO:…	K16362	-	S;T	2QQBZ;38R4H;3BAS2;3CX7K;480X4;496T3;4GS7N	fibronectin leucine rich transmembrane protein 3 [Source:NCBI gene;Acc:428552]	428552	F1NUK7	GO:0003345//proepicardium cell migration involved in pericardium morphogenesis;GO:0003345//proepicardium cell migration involved in pericardium morphogenesis;GO:0007155//cell adhesion;GO:0007411//axon guidance;GO:0007416//synapse assembly;GO:0007416//synapse assembly;GO:0007507//heart development;GO:0007507//heart development;GO:0008543//fibroblast growth factor receptor signaling pathway;GO:0008…	GO:0005576//extracellular region;GO:0005615//extracellular space;GO:0005615//extracellular space;GO:0005783//endoplasmic reticulum;GO:0005789//endoplasmic reticulum membrane;GO:0005829//cytosol;GO:0005886//plasma membrane;GO:0005886//plasma membrane;GO:0005887//integral component of plasma membrane;GO:0005887//integral component of plasma membrane;GO:0005887//integral component of plasma membrane…	GO:0005104//fibroblast growth factor receptor binding;GO:0005515//protein binding;GO:0042803//protein homodimerization activity;GO:0045499//chemorepellent activity;	-
ENSGALG00000043996	5.79294	10.1589	2.05066	0.201858	-2.30859	0.0141353	1	Down Regulation	4	85812465	85813831	-	789	-	GO:0002456;GO:0005886;GO:0007166;GO:0009897;GO:0016020;GO:0016021;GO:0045065;	-	-	-	-	-	-	-	GO:0002456//T cell mediated immunity;GO:0007166//cell surface receptor signaling pathway;GO:0045065//cytotoxic T cell differentiation;	GO:0005886//plasma membrane;GO:0009897//external side of plasma membrane;GO:0016020//membrane;GO:0016021//integral component of membrane;	-	-
ENSGALG00000014944	736.562	510.194	930.592	1.824	0.867104	0.0141417	1	Up Regulation	Z	24089346	24107538	+	3590	GCNT4	GO:0002121;GO:0016020;GO:0016757;GO:0042403;GO:0048729;GO:0048872;GO:0060993;	K09663	EC:2.4.1.-	O;G	KOG0799;38RTV;3BCIT;3CVJH;486AN;49567;4GTUG	glucosaminyl (N-acetyl) transferase 4, core 2 [Source:NCBI gene;Acc:427207]	427207	E1C421	GO:0002121//inter-male aggressive behavior;GO:0042403//thyroid hormone metabolic process;GO:0048729//tissue morphogenesis;GO:0048872//homeostasis of number of cells;GO:0060993//kidney morphogenesis;	GO:0016020//membrane;	GO:0016757//glycosyltransferase activity;	ko00512(Mucin type O-glycan biosynthesis)
ENSGALG00000014701	125.597	154.827	100.543	0.649393	-0.622837	0.0142522	1	Down Regulation	1	78380088	78418997	+	2654	RAP1GAP1	GO:0005096;GO:0030695;GO:0051056;GO:0005096;GO:0030695;GO:0051056;GO:0005096;GO:0030695;GO:0051056;	K17700	-	O;T	KOG3686;38CR4;3BBWA;3CSVZ;480YM;48WD9;4GT9U	RAP1 GTPase activating protein 1 [Source:NCBI gene;Acc:395647]	395647	Q9PWA2	GO:0051056//regulation of small GTPase mediated signal transduction;GO:0051056//regulation of small GTPase mediated signal transduction;GO:0051056//regulation of small GTPase mediated signal transduction;	-	GO:0005096//GTPase activator activity;GO:0030695//GTPase regulator activity;GO:0005096//GTPase activator activity;GO:0030695//GTPase regulator activity;GO:0005096//GTPase activator activity;GO:0030695//GTPase regulator activity;	-
ENSGALG00000008262	22.667	15.1664	29.0961	1.91846	0.939951	0.0143248	1	Up Regulation	10	20370328	20388562	-	4214	RASGRF1	GO:0005085;GO:0005085;GO:0005515;GO:0007264;GO:0034976;GO:0035023;GO:0035556;GO:0046578;GO:0005085;GO:0005085;GO:0005085;GO:0005515;GO:0007264;GO:0007264;GO:0035023;GO:0035023;GO:0035556;GO:0035556;GO:0046578;GO:0046578;GO:0050790;GO:0050794;	K04349	-	O;T	KOG3417;38I5C;3BC6C;3CTIN;47Z04;49504;4GN78	Ras protein specific guanine nucleotide releasing factor 1 [Source:NCBI gene;Acc:415578]	415578	A0A3Q2UJX2	GO:0007264//small GTPase mediated signal transduction;GO:0034976//response to endoplasmic reticulum stress;GO:0035023//regulation of Rho protein signal transduction;GO:0035556//intracellular signal transduction;GO:0046578//regulation of Ras protein signal transduction;GO:0007264//small GTPase mediated signal transduction;GO:0007264//small GTPase mediated signal transduction;GO:0035023//regulation…	-	GO:0005085//guanyl-nucleotide exchange factor activity;GO:0005085//guanyl-nucleotide exchange factor activity;GO:0005515//protein binding;GO:0005085//guanyl-nucleotide exchange factor activity;GO:0005085//guanyl-nucleotide exchange factor activity;GO:0005085//guanyl-nucleotide exchange factor activity;GO:0005515//protein binding;	ko04510(Focal adhesion);ko04010(MAPK signaling pathway)
ENSGALG00000012080	140.663	176.45	109.989	0.623345	-0.681898	0.0143995	1	Down Regulation	2	46175212	46178881	-	2365	-	GO:0004930;GO:0007186;GO:0016020;GO:0016021;GO:0016021;GO:0016021;GO:0004930;GO:0007186;GO:0016020;GO:0016021;GO:0016021;GO:0016021;	-	-	S	2SK97;39W18;3BIER;3CYXY;48B73;48Z60;4GQP0	-	-	-	GO:0007186//G protein-coupled receptor signaling pathway;GO:0007186//G protein-coupled receptor signaling pathway;	GO:0016020//membrane;GO:0016021//integral component of membrane;GO:0016021//integral component of membrane;GO:0016021//integral component of membrane;GO:0016020//membrane;GO:0016021//integral component of membrane;GO:0016021//integral component of membrane;GO:0016021//integral component of membrane;	GO:0004930//G protein-coupled receptor activity;GO:0004930//G protein-coupled receptor activity;	-
ENSGALG00000019061	49.5545	78.0634	25.1183	0.321767	-1.63591	0.014566	1	Down Regulation	1	183793774	183800290	+	1694	MMP1	GO:0004175;GO:0004222;GO:0004222;GO:0006508;GO:0006508;GO:0008233;GO:0008237;GO:0008270;GO:0031012;GO:0031334;GO:0071492;	K01388	EC:3.4.24.7	W;O;M	KOG1565;38HNS;3BHFC;3CY36;48283;48Y4Z;4GIPX	matrix metallopeptidase 1 [Source:NCBI gene;Acc:418982]	418982	E1C9D9	GO:0006508//proteolysis;GO:0006508//proteolysis;GO:0031334//positive regulation of protein-containing complex assembly;GO:0071492//cellular response to UV-A;	GO:0031012//extracellular matrix;	GO:0004175//endopeptidase activity;GO:0004222//metalloendopeptidase activity;GO:0004222//metalloendopeptidase activity;GO:0008233//peptidase activity;GO:0008237//metallopeptidase activity;GO:0008270//zinc ion binding;	ko03320(PPAR signaling pathway)
ENSGALG00000047489	5.91097	9.10309	3.17487	0.348768	-1.51966	0.0146198	1	Down Regulation	1	45987976	45991943	+	2057	-	GO:0060271;	-	-	-	-	-	-	-	GO:0060271//cilium assembly;	-	-	-
ENSGALG00000043089	8.26251	4.40981	11.5648	2.62252	1.39095	0.0147852	1	Up Regulation	5	305839	310594	-	2403	VWCE	GO:0005509;GO:0005515;GO:0005737;GO:0098586;	K24519	-	-	-	von Willebrand factor C and EGF domains [Source:NCBI gene;Acc:101748485]	101748485	-	GO:0098586//cellular response to virus;	GO:0005737//cytoplasm;	GO:0005509//calcium ion binding;GO:0005515//protein binding;	-
ENSGALG00000034751	578.437	712.628	463.416	0.650291	-0.620842	0.0149805	1	Down Regulation	2	117290673	117324784	-	3660	TRPA1	GO:0005216;GO:0005216;GO:0005262;GO:0005515;GO:0005887;GO:0006811;GO:0006816;GO:0006874;GO:0006874;GO:0007166;GO:0009409;GO:0009410;GO:0010033;GO:0014070;GO:0015267;GO:0015278;GO:0016020;GO:0019233;GO:0032421;GO:0042542;GO:0042802;GO:0048265;GO:0050955;GO:0050966;GO:0050968;GO:0051289;GO:0055085;GO:0070301;GO:0070588;GO:0071310;GO:0097604;GO:0005216;GO:0005515;GO:0006811;GO:0016020;GO:0055085;	K04984	-	-	-	transient receptor potential cation channel subfamily A member 1 [Source:NCBI gene;Acc:420180]	420180	W8VTH6	GO:0006811//ion transport;GO:0006816//calcium ion transport;GO:0006874//cellular calcium ion homeostasis;GO:0006874//cellular calcium ion homeostasis;GO:0007166//cell surface receptor signaling pathway;GO:0009409//response to cold;GO:0009410//response to xenobiotic stimulus;GO:0010033//response to organic substance;GO:0014070//response to organic cyclic compound;GO:0019233//sensory perception of …	GO:0005887//integral component of plasma membrane;GO:0016020//membrane;GO:0032421//stereocilium bundle;GO:0016020//membrane;	GO:0005216//ion channel activity;GO:0005216//ion channel activity;GO:0005262//calcium channel activity;GO:0005515//protein binding;GO:0015267//channel activity;GO:0015278//calcium-release channel activity;GO:0042802//identical protein binding;GO:0097604//temperature-gated cation channel activity;GO:0005216//ion channel activity;GO:0005515//protein binding;	-
ENSGALG00000043984	34.4191	48.1744	22.6288	0.469727	-1.09011	0.0149976	1	Down Regulation	5	24438035	24445469	+	846	-	GO:0004222;GO:0004222;GO:0004222;GO:0004222;GO:0006508;GO:0006508;GO:0006508;GO:0008233;GO:0008237;GO:0008237;GO:0008237;GO:0008270;GO:0008270;GO:0008270;GO:0016787;GO:0046872;	-	-	-	-	-	-	-	GO:0006508//proteolysis;GO:0006508//proteolysis;GO:0006508//proteolysis;	-	GO:0004222//metalloendopeptidase activity;GO:0004222//metalloendopeptidase activity;GO:0004222//metalloendopeptidase activity;GO:0004222//metalloendopeptidase activity;GO:0008233//peptidase activity;GO:0008237//metallopeptidase activity;GO:0008237//metallopeptidase activity;GO:0008237//metallopeptidase activity;GO:0008270//zinc ion binding;GO:0008270//zinc ion binding;GO:0008270//zinc ion binding…	-
ENSGALG00000054821	99.9664	133.746	71.0127	0.530953	-0.913344	0.0153765	1	Down Regulation	1	188891315	188922631	-	3061	NAALAD2	GO:0008235;	-	-	P;O;L	KOG2195;38ERK;3BF1R;3CRI6;4848I;48V9V;4GSNT	N-acetylated alpha-linked acidic dipeptidase 2 [Source:NCBI gene;Acc:419010]	-	-	-	-	GO:0008235//metalloexopeptidase activity;	-
ENSGALG00000012907	3.82738	6.40776	1.61562	0.252134	-1.98774	0.0154387	1	Down Regulation	2	69056000	69056995	-	996	MC4R	GO:0004930;GO:0004977;GO:0004980;GO:0007186;GO:0007189;GO:0016021;GO:0031625;GO:0042923;GO:0045780;	K04202	-	O;T	KOG3656;38BMS;3BC8Z;3CRCE;47ZQ5;490A5;4GNTK	melanocortin 4 receptor [Source:NCBI gene;Acc:428485]	428485	Q6E6M5	GO:0007186//G protein-coupled receptor signaling pathway;GO:0007189//adenylate cyclase-activating G protein-coupled receptor signaling pathway;GO:0045780//positive regulation of bone resorption;	GO:0016021//integral component of membrane;	GO:0004930//G protein-coupled receptor activity;GO:0004977//melanocortin receptor activity;GO:0004980//melanocyte-stimulating hormone receptor activity;GO:0031625//ubiquitin protein ligase binding;GO:0042923//neuropeptide binding;	ko04080(Neuroactive ligand-receptor interaction)
ENSGALG00000030076	202.26	260.166	152.625	0.586646	-0.769438	0.0158712	1	Down Regulation	10	18068294	18090172	-	3075	PCSK6	GO:0004175;GO:0004252;GO:0004252;GO:0005615;GO:0006508;GO:0007354;GO:0007368;GO:0008201;GO:0008236;GO:0009100;GO:0009986;GO:0016485;GO:0016485;GO:0016486;GO:0032902;GO:0032940;GO:0048406;GO:0062023;	K08672	EC:3.4.21.-	-	-	proprotein convertase subtilisin/kexin type 6 [Source:NCBI gene;Acc:395454]	395454	-	GO:0006508//proteolysis;GO:0007354//zygotic determination of anterior/posterior axis, embryo;GO:0007368//determination of left/right symmetry;GO:0009100//glycoprotein metabolic process;GO:0016485//protein processing;GO:0016485//protein processing;GO:0016486//peptide hormone processing;GO:0032902//nerve growth factor production;GO:0032940//secretion by cell;	GO:0005615//extracellular space;GO:0009986//cell surface;GO:0062023//collagen-containing extracellular matrix;	GO:0004175//endopeptidase activity;GO:0004252//serine-type endopeptidase activity;GO:0004252//serine-type endopeptidase activity;GO:0008201//heparin binding;GO:0008236//serine-type peptidase activity;GO:0048406//nerve growth factor binding;	-
ENSGALG00000049504	122.883	167.68	84.4859	0.503852	-0.988929	0.0158958	1	Down Regulation	31	2234063	2251704	+	2556	-	GO:0016020;GO:0016021;GO:0022857;GO:0055085;GO:0016020;GO:0016021;GO:0022857;GO:0055085;GO:0016021;GO:0022857;GO:0055085;	-	-	-	-	solute carrier family 2, facilitated glucose transporter member 4-like [Source:NCBI gene;Acc:107049937]	-	-	GO:0055085//transmembrane transport;GO:0055085//transmembrane transport;GO:0055085//transmembrane transport;	GO:0016020//membrane;GO:0016021//integral component of membrane;GO:0016020//membrane;GO:0016021//integral component of membrane;GO:0016021//integral component of membrane;	GO:0022857//transmembrane transporter activity;GO:0022857//transmembrane transporter activity;GO:0022857//transmembrane transporter activity;	-
ENSGALG00000004239	234.442	301.766	176.735	0.585669	-0.771842	0.0159533	1	Down Regulation	5	1821594	1823163	+	1177	IFITM5	GO:0005887;GO:0016021;GO:0030282;GO:0060349;	K06566	-	S	2RXZM;3A36G;3BQ8R;3D695;48EF9;49AUP;4GV3D	interferon induced transmembrane protein 5 [Source:NCBI gene;Acc:422992]	422992	E1BRS4	GO:0030282//bone mineralization;GO:0060349//bone morphogenesis;	GO:0005887//integral component of plasma membrane;GO:0016021//integral component of membrane;	-	-
ENSGALG00000008677	6096.83	7508.92	4886.47	0.650755	-0.619813	0.0163147	1	Down Regulation	2	19700327	19802856	-	2065	VIM	GO:0005882;GO:0003725;GO:0005200;GO:0005200;GO:0005212;GO:0005737;GO:0005737;GO:0005777;GO:0005829;GO:0005844;GO:0005856;GO:0005882;GO:0005882;GO:0005882;GO:0005886;GO:0010628;GO:0010977;GO:0014002;GO:0019904;GO:0031252;GO:0032967;GO:0042802;GO:0042995;GO:0043005;GO:0043488;GO:0045103;GO:0045109;GO:0045111;GO:0045335;GO:0045727;GO:0060020;GO:0060395;GO:0070307;GO:0071222;GO:0071225;GO:0071346;GO:…	K07606	-	S	KOG0977;39RT4;3BFG1;3D1BS;47YVK;493J8;4GTZ2	vimentin [Source:NCBI gene;Acc:420519]	420519	F1NJ08	GO:0010628//positive regulation of gene expression;GO:0010977//negative regulation of neuron projection development;GO:0014002//astrocyte development;GO:0032967//positive regulation of collagen biosynthetic process;GO:0043488//regulation of mRNA stability;GO:0045103//intermediate filament-based process;GO:0045109//intermediate filament organization;GO:0045727//positive regulation of translation;G…	GO:0005882//intermediate filament;GO:0005737//cytoplasm;GO:0005737//cytoplasm;GO:0005777//peroxisome;GO:0005829//cytosol;GO:0005844//polysome;GO:0005856//cytoskeleton;GO:0005882//intermediate filament;GO:0005882//intermediate filament;GO:0005882//intermediate filament;GO:0005886//plasma membrane;GO:0031252//cell leading edge;GO:0042995//cell projection;GO:0043005//neuron projection;GO:0045111//in…	GO:0003725//double-stranded RNA binding;GO:0005200//structural constituent of cytoskeleton;GO:0005200//structural constituent of cytoskeleton;GO:0005212//structural constituent of eye lens;GO:0019904//protein domain specific binding;GO:0042802//identical protein binding;GO:0097110//scaffold protein binding;GO:1990254//keratin filament binding;	-
ENSGALG00000005589	1802.36	1317.6	2217.86	1.68325	0.75125	0.0165092	1	Up Regulation	14	6572269	6596578	+	3455	SYNGR3	GO:0016020;GO:0008021;GO:0016020;GO:0031594;GO:0032411;GO:0042169;GO:0045055;GO:0045202;GO:0047485;GO:0016020;	-	-	O;U;T	KOG4016;39RAN;3BC4F;3CUA9;48142;490BX;4GJ10	synaptogyrin 3 [Source:NCBI gene;Acc:416548]	416548	Q5ZLN6	GO:0032411//positive regulation of transporter activity;GO:0045055//regulated exocytosis;	GO:0016020//membrane;GO:0008021//synaptic vesicle;GO:0016020//membrane;GO:0031594//neuromuscular junction;GO:0045202//synapse;GO:0016020//membrane;	GO:0042169//SH2 domain binding;GO:0047485//protein N-terminus binding;	-
ENSGALG00000004538	13.0513	7.5323	17.7818	2.36074	1.23924	0.016521	1	Up Regulation	8	7454048	7474177	-	3525	TNN	GO:0002076;GO:0005178;GO:0005515;GO:0007160;GO:0007409;GO:0009986;GO:0031012;GO:0033689;GO:0042802;GO:0043005;GO:0043025;GO:0045668;GO:0097442;GO:1905240;GO:1990026;GO:0005515;	K06252	-	-	-	tenascin N [Source:NCBI gene;Acc:424435]	424435	A0A3Q2UEN8	GO:0002076//osteoblast development;GO:0007160//cell-matrix adhesion;GO:0007409//axonogenesis;GO:0033689//negative regulation of osteoblast proliferation;GO:0045668//negative regulation of osteoblast differentiation;GO:1905240//negative regulation of canonical Wnt signaling pathway involved in osteoblast differentiation;	GO:0009986//cell surface;GO:0031012//extracellular matrix;GO:0043005//neuron projection;GO:0043025//neuronal cell body;GO:0097442//CA3 pyramidal cell dendrite;GO:1990026//hippocampal mossy fiber expansion;	GO:0005178//integrin binding;GO:0005515//protein binding;GO:0042802//identical protein binding;GO:0005515//protein binding;	ko04512(ECM-receptor interaction);ko04510(Focal adhesion)
ENSGALG00000042726	6.53427	9.93194	3.62199	0.364681	-1.45529	0.0165376	1	Down Regulation	4	64610177	64635020	-	2176	TRMT9B	GO:0002098;GO:0002098;GO:0008168;GO:0008168;GO:0008168;GO:0016300;GO:0016300;GO:0016740;GO:0030488;GO:0032259;GO:0002098;GO:0008168;GO:0016300;	-	-	-	-	KIAA1456 [Source:NCBI gene;Acc:422741]	422741	A0A1D5P5N2	GO:0002098//tRNA wobble uridine modification;GO:0002098//tRNA wobble uridine modification;GO:0030488//tRNA methylation;GO:0032259//methylation;GO:0002098//tRNA wobble uridine modification;	-	GO:0008168//methyltransferase activity;GO:0008168//methyltransferase activity;GO:0008168//methyltransferase activity;GO:0016300//tRNA (uracil) methyltransferase activity;GO:0016300//tRNA (uracil) methyltransferase activity;GO:0016740//transferase activity;GO:0008168//methyltransferase activity;GO:0016300//tRNA (uracil) methyltransferase activity;	-
ENSGALG00000032518	284.524	356.183	223.101	0.626366	-0.674922	0.0166082	1	Down Regulation	2	128779644	128829568	-	2019	NCALD	GO:0003073;GO:0003779;GO:0005509;GO:0005509;GO:0015631;GO:0019722;GO:0030276;GO:0046872;	K19695	-	-	-	neurocalcin delta [Source:NCBI gene;Acc:396048]	396048	P62758	GO:0003073//regulation of systemic arterial blood pressure;GO:0019722//calcium-mediated signaling;	-	GO:0003779//actin binding;GO:0005509//calcium ion binding;GO:0005509//calcium ion binding;GO:0015631//tubulin binding;GO:0030276//clathrin binding;GO:0046872//metal ion binding;	-
ENSGALG00000023626	25.479	38.1492	14.6187	0.383199	-1.38383	0.0166245	1	Down Regulation	18	2045332	2093589	+	2794	NTN1	GO:0001764;GO:0005515;GO:0005576;GO:0005604;GO:0005737;GO:0007097;GO:0007409;GO:0007411;GO:0008284;GO:0030334;GO:0030517;GO:0033564;GO:0042472;GO:0045773;GO:0051963;GO:0061643;GO:0098609;	K06843	-	S;T	KOG3512;38JQI;3BAQP;3CVRN;488P0;48VJP;4GIMR	netrin 1 [Source:NCBI gene;Acc:396389]	396389	Q90922	GO:0001764//neuron migration;GO:0007097//nuclear migration;GO:0007409//axonogenesis;GO:0007411//axon guidance;GO:0008284//positive regulation of cell population proliferation;GO:0030334//regulation of cell migration;GO:0030517//negative regulation of axon extension;GO:0033564//anterior/posterior axon guidance;GO:0042472//inner ear morphogenesis;GO:0045773//positive regulation of axon extension;GO…	GO:0005576//extracellular region;GO:0005604//basement membrane;GO:0005737//cytoplasm;	GO:0005515//protein binding;	-
ENSGALG00000015148	2360.82	3100.4	1726.9	0.556992	-0.84427	0.0166345	1	Down Regulation	Z	36034182	36052126	+	1722	ANXA1	GO:0001533;GO:0001780;GO:0001780;GO:0002548;GO:0002685;GO:0004859;GO:0005509;GO:0005544;GO:0005544;GO:0005615;GO:0005634;GO:0005654;GO:0005737;GO:0005737;GO:0005768;GO:0005829;GO:0005884;GO:0005886;GO:0005886;GO:0006909;GO:0006954;GO:0007165;GO:0007187;GO:0008360;GO:0009986;GO:0014839;GO:0016324;GO:0016328;GO:0018149;GO:0019834;GO:0019898;GO:0030216;GO:0031232;GO:0031340;GO:0031514;GO:0031532;GO:…	K17091	-	U;S	KOG0819;398XR;3BET6;3D27F;4841T;48XS6;4GQMV	annexin A1 [Source:NCBI gene;Acc:404271]	404271	Q6QAZ9	GO:0001780//neutrophil homeostasis;GO:0001780//neutrophil homeostasis;GO:0002548//monocyte chemotaxis;GO:0002685//regulation of leukocyte migration;GO:0006909//phagocytosis;GO:0006954//inflammatory response;GO:0007165//signal transduction;GO:0007187//G protein-coupled receptor signaling pathway, coupled to cyclic nucleotide second messenger;GO:0008360//regulation of cell shape;GO:0014839//myoblas…	GO:0001533//cornified envelope;GO:0005615//extracellular space;GO:0005634//nucleus;GO:0005654//nucleoplasm;GO:0005737//cytoplasm;GO:0005737//cytoplasm;GO:0005768//endosome;GO:0005829//cytosol;GO:0005884//actin filament;GO:0005886//plasma membrane;GO:0005886//plasma membrane;GO:0009986//cell surface;GO:0016324//apical plasma membrane;GO:0016328//lateral plasma membrane;GO:0019898//extrinsic compon…	GO:0004859//phospholipase inhibitor activity;GO:0005509//calcium ion binding;GO:0005544//calcium-dependent phospholipid binding;GO:0005544//calcium-dependent phospholipid binding;GO:0019834//phospholipase A2 inhibitor activity;GO:0048306//calcium-dependent protein binding;	-
ENSGALG00000046698	2.04947	0	3.80617	Inf	Inf	0.0166509	1	Up Regulation	Z	75752249	75878600	+	498	-	GO:0001650;GO:0005096;GO:0005654;GO:0005794;GO:0005938;GO:0007264;GO:0015629;GO:0050790;	-	-	-	-	-	-	-	GO:0007264//small GTPase mediated signal transduction;GO:0050790//regulation of catalytic activity;	GO:0001650//fibrillar center;GO:0005654//nucleoplasm;GO:0005794//Golgi apparatus;GO:0005938//cell cortex;GO:0015629//actin cytoskeleton;	GO:0005096//GTPase activator activity;	-
ENSGALG00000005298	259.075	321.621	205.465	0.638844	-0.646465	0.0173207	1	Down Regulation	17	5241069	5246953	+	1017	-	GO:0001574;GO:0001665;GO:0005737;GO:0006486;GO:0008373;GO:0008373;GO:0009312;GO:0006486;GO:0008373;GO:0006486;GO:0008373;	K03376	EC:2.4.99.-	M;G	KOG2692;395UX;3BDUV;3CUBE;481FI;4968V;4GHBW	ST6 N-acetylgalactosaminide alpha-2,6- sialyltransferase 6 [Source:NCBI gene;Acc:425243]	425243	A0A3Q2UCV8	GO:0001574//ganglioside biosynthetic process;GO:0006486//protein glycosylation;GO:0009312//oligosaccharide biosynthetic process;GO:0006486//protein glycosylation;GO:0006486//protein glycosylation;	GO:0005737//cytoplasm;	GO:0001665//alpha-N-acetylgalactosaminide alpha-2,6-sialyltransferase activity;GO:0008373//sialyltransferase activity;GO:0008373//sialyltransferase activity;GO:0008373//sialyltransferase activity;GO:0008373//sialyltransferase activity;	ko00604(Glycosphingolipid biosynthesis - ganglio series)
ENSGALG00000014857	114.647	89.34	136.339	1.52607	0.609821	0.0173631	1	Up Regulation	Z	13587893	13596605	-	2378	-	GO:0001887;GO:0005576;GO:0005576;GO:0008430;GO:0008430;GO:0008430;	-	-	S	2QWRU;39RZ3;3BFRS;3D1GA;48AE0;495Z7;4GHAQ	-	-	-	GO:0001887//selenium compound metabolic process;	GO:0005576//extracellular region;GO:0005576//extracellular region;	GO:0008430//selenium binding;GO:0008430//selenium binding;GO:0008430//selenium binding;	-
ENSGALG00000049068	432.099	314.733	532.698	1.69254	0.759188	0.0175412	1	Up Regulation	20	10842258	10853983	-	5706	ZNF831	-	-	-	-	-	zinc finger protein 831 [Source:NCBI gene;Acc:419309]	-	-	-	-	-	-
ENSGALG00000030907	1.2884	2.62192	0.145392	0.0554525	-4.1726	0.0178089	1	Down Regulation	27	7128855	7130727	+	1247	CSF3	GO:0005125;GO:0005125;GO:0005125;GO:0005125;GO:0005130;GO:0005130;GO:0005576;GO:0005576;GO:0005576;GO:0005615;GO:0006955;GO:0006955;GO:0007165;GO:0008083;GO:0008083;GO:0008284;GO:0014068;GO:0019899;GO:0030838;GO:0032092;GO:0033138;GO:0045639;GO:0045639;GO:0045639;GO:0045639;GO:0045944;GO:0050731;GO:0051091;GO:0051897;GO:0071345;GO:2000251;	K05423	-	-	-	colony stimulating factor 3 [Source:NCBI gene;Acc:396216]	396216	P13854;C0MN01	GO:0006955//immune response;GO:0006955//immune response;GO:0007165//signal transduction;GO:0008284//positive regulation of cell population proliferation;GO:0014068//positive regulation of phosphatidylinositol 3-kinase signaling;GO:0030838//positive regulation of actin filament polymerization;GO:0032092//positive regulation of protein binding;GO:0033138//positive regulation of peptidyl-serine phos…	GO:0005576//extracellular region;GO:0005576//extracellular region;GO:0005576//extracellular region;GO:0005615//extracellular space;	GO:0005125//cytokine activity;GO:0005125//cytokine activity;GO:0005125//cytokine activity;GO:0005125//cytokine activity;GO:0005130//granulocyte colony-stimulating factor receptor binding;GO:0005130//granulocyte colony-stimulating factor receptor binding;GO:0008083//growth factor activity;GO:0008083//growth factor activity;GO:0019899//enzyme binding;	ko04060(Cytokine-cytokine receptor interaction)
ENSGALG00000007361	8.02667	11.8834	4.72092	0.397271	-1.3318	0.0180409	1	Down Regulation	9	14959957	14961612	+	801	SST	GO:0005179;GO:0005179;GO:0005179;GO:0005576;GO:0005576;GO:0005576;GO:0005615;GO:0005615;GO:0007165;GO:0030334;GO:0030334;	K05237	-	T;S	2S11K;3A480;3BQI4;3D8BK;48EKW;49BIS;4GVBT	somatostatin [Source:NCBI gene;Acc:396279]	396279	P33094;A5YW27	GO:0007165//signal transduction;GO:0030334//regulation of cell migration;GO:0030334//regulation of cell migration;	GO:0005576//extracellular region;GO:0005576//extracellular region;GO:0005576//extracellular region;GO:0005615//extracellular space;GO:0005615//extracellular space;	GO:0005179//hormone activity;GO:0005179//hormone activity;GO:0005179//hormone activity;	ko04080(Neuroactive ligand-receptor interaction)
ENSGALG00000010470	35.8814	47.064	26.2963	0.558735	-0.839763	0.0183487	1	Down Regulation	6	35538901	35604326	-	2569	TCERG1L	GO:0005515;	-	-	K;A	KOG0155;39T4F;3BJDF;3D1K9;48AKA;49346;4GJ5M	transcription elongation regulator 1 like [Source:NCBI gene;Acc:423969]	423969	F1NNN3	-	-	GO:0005515//protein binding;	-
ENSGALG00000033932	8081.06	5881.44	9966.45	1.69456	0.76091	0.0186345	1	Up Regulation	16	2565405	2595262	+	2355	BF1	GO:0005615;GO:0009897;GO:0016020;GO:0016021;	K06751	-	-	-	MHC BF1 class I [Source:NCBI gene;Acc:693260]	693260	A0ZXL5;Q5PY04	-	GO:0005615//extracellular space;GO:0009897//external side of plasma membrane;GO:0016020//membrane;GO:0016021//integral component of membrane;	-	ko05168(Herpes simplex virus 1 infection);ko04514(Cell adhesion molecules);ko04218(Cellular senescence);ko04145(Phagosome);ko04144(Endocytosis)
ENSGALG00000013101	308.731	426.173	208.066	0.48822	-1.0344	0.0186498	1	Down Regulation	16	2276258	2395893	+	2656	-	-	-	-	-	-	-	-	-	-	-	-	-
ENSGALG00000003751	4.49838	7.27925	2.11478	0.290521	-1.78328	0.0187065	1	Down Regulation	6	10457505	10473583	+	2391	-	GO:0005615;GO:0005739;GO:0005886;GO:0005887;GO:0005901;GO:0016020;GO:0017040;GO:0017040;GO:0044241;GO:0046512;GO:0046513;GO:0046514;GO:0046514;GO:0017040;GO:0046514;	K12349	EC:3.5.1.23	T	KOG2232;38HV3;3BDI5;3CUYY;485Y7;48Y5T;4GUBV	N-acylsphingosine amidohydrolase 2 [Source:NCBI gene;Acc:423679]	423679	-	GO:0044241//lipid digestion;GO:0046512//sphingosine biosynthetic process;GO:0046513//ceramide biosynthetic process;GO:0046514//ceramide catabolic process;GO:0046514//ceramide catabolic process;GO:0046514//ceramide catabolic process;	GO:0005615//extracellular space;GO:0005739//mitochondrion;GO:0005886//plasma membrane;GO:0005887//integral component of plasma membrane;GO:0005901//caveola;GO:0016020//membrane;	GO:0017040//N-acylsphingosine amidohydrolase activity;GO:0017040//N-acylsphingosine amidohydrolase activity;GO:0017040//N-acylsphingosine amidohydrolase activity;	ko00600(Sphingolipid metabolism)
ENSGALG00000007868	73.4108	91.724	57.7137	0.62921	-0.668387	0.0187161	1	Down Regulation	24	6140068	6160788	-	2896	BCO2	GO:0016702;GO:0016702;GO:0005739;GO:0016116;GO:0016119;GO:0016119;GO:0016121;GO:0016121;GO:0016122;GO:0016702;GO:0016702;GO:0016702;GO:0042574;GO:0051881;GO:2000377;GO:0016702;GO:0016702;	K10252	EC:1.13.11.71	Q	KOG1285;38DX7;3BAXR;3CRSB;480BG;4957K;4GNQG	beta-carotene oxygenase 2 [Source:NCBI gene;Acc:419792]	419792	R4GL86	GO:0016116//carotenoid metabolic process;GO:0016119//carotene metabolic process;GO:0016119//carotene metabolic process;GO:0016121//carotene catabolic process;GO:0016121//carotene catabolic process;GO:0016122//xanthophyll metabolic process;GO:0042574//retinal metabolic process;GO:0051881//regulation of mitochondrial membrane potential;GO:2000377//regulation of reactive oxygen species metabolic pro…	GO:0005739//mitochondrion;	GO:0016702//oxidoreductase activity, acting on single donors with incorporation of molecular oxygen, incorporation of two atoms of oxygen;GO:0016702//oxidoreductase activity, acting on single donors with incorporation of molecular oxygen, incorporation of two atoms of oxygen;GO:0016702//oxidoreductase activity, acting on single donors with incorporation of molecular oxygen, incorporation of two a…	-
ENSGALG00000015018	12.3062	17.5769	7.78852	0.443111	-1.17426	0.0188449	1	Down Regulation	1	81232635	81309584	+	2140	CASQ2	GO:0002027;GO:0005509;GO:0005509;GO:0005737;GO:0010649;GO:0010881;GO:0048306;GO:0051208;GO:0051258;GO:0060048;GO:0060315;GO:0071313;GO:0005509;	K23445	-	S	2QU4Q;38HW3;3B9UC;3CRJX;47ZAG;48XRR;4GM1E	calsequestrin 2 [Source:NCBI gene;Acc:395198]	395198	P19204	GO:0002027//regulation of heart rate;GO:0010649//regulation of cell communication by electrical coupling;GO:0010881//regulation of cardiac muscle contraction by regulation of the release of sequestered calcium ion;GO:0051208//sequestering of calcium ion;GO:0051258//protein polymerization;GO:0060048//cardiac muscle contraction;GO:0060315//negative regulation of ryanodine-sensitive calcium-release …	GO:0005737//cytoplasm;	GO:0005509//calcium ion binding;GO:0005509//calcium ion binding;GO:0048306//calcium-dependent protein binding;GO:0005509//calcium ion binding;	ko04260(Cardiac muscle contraction);ko04020(Calcium signaling pathway)
ENSGALG00000041400	2.29056	0.570356	3.76502	6.60117	2.72272	0.019036	1	Up Regulation	21	5269524	5273140	-	1336	-	GO:0016020;GO:0016021;GO:0016021;GO:0016787;GO:0016787;GO:0016787;GO:0016787;GO:0052689;GO:0052689;	K14351	EC:3.1.1.-	-	-	arylacetamide deacetylase like 3A [Source:NCBI gene;Acc:768580]	768580	-	-	GO:0016020//membrane;GO:0016021//integral component of membrane;GO:0016021//integral component of membrane;	GO:0016787//hydrolase activity;GO:0016787//hydrolase activity;GO:0016787//hydrolase activity;GO:0016787//hydrolase activity;GO:0052689//carboxylic ester hydrolase activity;GO:0052689//carboxylic ester hydrolase activity;	-
ENSGALG00000053626	17.2922	7.11203	26.0181	3.65832	1.87118	0.0192582	1	Up Regulation	31	3200114	3202596	+	1341	-	-	-	-	-	-	natural cytotoxicity triggering receptor 1-like [Source:NCBI gene;Acc:107050390]	-	-	-	-	-	-
ENSGALG00000043806	20.7731	31.4554	11.6167	0.369308	-1.4371	0.0193249	1	Down Regulation	15	5158427	5211083	-	13508	DNAH10	GO:0005524;GO:0007018;GO:0008569;GO:0030286;	-	-	-	-	dynein axonemal heavy chain 10 [Source:NCBI gene;Acc:416818]	-	-	GO:0007018//microtubule-based movement;	GO:0030286//dynein complex;	GO:0005524//ATP binding;GO:0008569//minus-end-directed microtubule motor activity;	-
ENSGALG00000029446	132.051	161.413	106.884	0.662178	-0.594709	0.0194331	1	Down Regulation	1	4688854	4719036	+	1545	-	-	-	-	-	-	transmembrane protein 110-like [Source:NCBI gene;Acc:419112]	419112	Q5ZMD7	-	-	-	-
ENSGALG00000050179	59.4416	104.168	21.1047	0.202603	-2.30327	0.0195496	1	Down Regulation	KZ626836.1	464332	699251	-	4989	-	-	-	-	-	-	-	-	-	-	-	-	-
ENSGALG00000021128	117.586	90.6648	140.662	1.55145	0.633621	0.0196742	1	Up Regulation	14	4589041	4595297	+	1814	FSCN1	GO:0001725;GO:0001726;GO:0001726;GO:0002102;GO:0003779;GO:0003779;GO:0003779;GO:0005737;GO:0005737;GO:0005737;GO:0005829;GO:0005856;GO:0005856;GO:0005902;GO:0005902;GO:0005911;GO:0007015;GO:0007015;GO:0007043;GO:0007163;GO:0010592;GO:0015629;GO:0015629;GO:0016477;GO:0016477;GO:0016477;GO:0016477;GO:0016477;GO:0030027;GO:0030027;GO:0030035;GO:0030036;GO:0030036;GO:0030036;GO:0030046;GO:0030175;GO:…	K23551	-	S;Z	2QPRX;38FT8;3BH0F;3CW6M;47ZY4;48YTS;4GQZG	fascin actin-bundling protein 1 [Source:NCBI gene;Acc:416485]	416485	D5LPR1	GO:0007015//actin filament organization;GO:0007015//actin filament organization;GO:0007043//cell-cell junction assembly;GO:0007163//establishment or maintenance of cell polarity;GO:0010592//positive regulation of lamellipodium assembly;GO:0016477//cell migration;GO:0016477//cell migration;GO:0016477//cell migration;GO:0016477//cell migration;GO:0016477//cell migration;GO:0030035//microspike assem…	GO:0001725//stress fiber;GO:0001726//ruffle;GO:0001726//ruffle;GO:0002102//podosome;GO:0005737//cytoplasm;GO:0005737//cytoplasm;GO:0005737//cytoplasm;GO:0005829//cytosol;GO:0005856//cytoskeleton;GO:0005856//cytoskeleton;GO:0005902//microvillus;GO:0005902//microvillus;GO:0005911//cell-cell junction;GO:0015629//actin cytoskeleton;GO:0015629//actin cytoskeleton;GO:0030027//lamellipodium;GO:0030027//…	GO:0003779//actin binding;GO:0003779//actin binding;GO:0003779//actin binding;GO:0030674//protein-macromolecule adaptor activity;GO:0030674//protein-macromolecule adaptor activity;GO:0051015//actin filament binding;GO:0051015//actin filament binding;GO:0051015//actin filament binding;GO:0051015//actin filament binding;GO:0051015//actin filament binding;	-
ENSGALG00000016661	452.465	347.637	542.318	1.56001	0.641555	0.0197643	1	Up Regulation	3	107236167	107271386	+	2562	BLK	GO:0004672;GO:0004713;GO:0005515;GO:0005524;GO:0006468;GO:0004672;GO:0004713;GO:0004713;GO:0004715;GO:0005515;GO:0005524;GO:0006468;GO:0018108;GO:0032024;GO:0032092;GO:0050853;	K08890	EC:2.7.10.2	L;K;T	KOG0197;39RSB;3BE40;3D431;48052;48WS2;4GJ4T	BLK proto-oncogene, Src family tyrosine kinase [Source:NCBI gene;Acc:422035]	422035	E1BYL7	GO:0006468//protein phosphorylation;GO:0006468//protein phosphorylation;GO:0018108//peptidyl-tyrosine phosphorylation;GO:0032024//positive regulation of insulin secretion;GO:0032092//positive regulation of protein binding;GO:0050853//B cell receptor signaling pathway;	-	GO:0004672//protein kinase activity;GO:0004713//protein tyrosine kinase activity;GO:0005515//protein binding;GO:0005524//ATP binding;GO:0004672//protein kinase activity;GO:0004713//protein tyrosine kinase activity;GO:0004713//protein tyrosine kinase activity;GO:0004715//non-membrane spanning protein tyrosine kinase activity;GO:0005515//protein binding;GO:0005524//ATP binding;	-
ENSGALG00000010001	186.591	136.583	229.456	1.67998	0.748441	0.0198624	1	Up Regulation	5	35917400	35941789	-	1105	EGLN3	GO:0001666;GO:0005506;GO:0005506;GO:0005634;GO:0005634;GO:0005737;GO:0005737;GO:0005829;GO:0006915;GO:0006919;GO:0008198;GO:0016491;GO:0016705;GO:0016705;GO:0016706;GO:0018126;GO:0018401;GO:0018401;GO:0031418;GO:0031418;GO:0031543;GO:0031545;GO:0031545;GO:0042127;GO:0046872;GO:0051213;GO:0071456;	K09592	EC:1.14.11.29	Q;T	KOG3710;39C4W;3BHQM;3CY8X;48BHD;49863;4GTH7	egl-9 family hypoxia inducible factor 3 [Source:NCBI gene;Acc:423316]	423316	E1C8C0	GO:0001666//response to hypoxia;GO:0006915//apoptotic process;GO:0006919//activation of cysteine-type endopeptidase activity involved in apoptotic process;GO:0018126//protein hydroxylation;GO:0018401//peptidyl-proline hydroxylation to 4-hydroxy-L-proline;GO:0018401//peptidyl-proline hydroxylation to 4-hydroxy-L-proline;GO:0042127//regulation of cell population proliferation;GO:0071456//cellular r…	GO:0005634//nucleus;GO:0005634//nucleus;GO:0005737//cytoplasm;GO:0005737//cytoplasm;GO:0005829//cytosol;	GO:0005506//iron ion binding;GO:0005506//iron ion binding;GO:0008198//ferrous iron binding;GO:0016491//oxidoreductase activity;GO:0016705//oxidoreductase activity, acting on paired donors, with incorporation or reduction of molecular oxygen;GO:0016705//oxidoreductase activity, acting on paired donors, with incorporation or reduction of molecular oxygen;GO:0016706//2-oxoglutarate-dependent dioxyge…	-
ENSGALG00000052732	9.36612	5.48755	12.6906	2.31262	1.20953	0.0199565	1	Up Regulation	16	2095761	2115687	-	1397	-	GO:0016020;GO:0016021;GO:0016020;GO:0016021;GO:0016020;GO:0016021;GO:0005615;GO:0009897;GO:0016020;GO:0016021;	-	-	-	-	-	-	-	-	GO:0016020//membrane;GO:0016021//integral component of membrane;GO:0016020//membrane;GO:0016021//integral component of membrane;GO:0016020//membrane;GO:0016021//integral component of membrane;GO:0005615//extracellular space;GO:0009897//external side of plasma membrane;GO:0016020//membrane;GO:0016021//integral component of membrane;	-	-
ENSGALG00000000558	168.909	218.777	126.164	0.576678	-0.794161	0.0199828	1	Down Regulation	28	792585	812847	-	3464	SLC1A6	GO:0015293;GO:0016021;	K05617	-	C;E	KOG3787;38C9Y;3BD67;3CWZP;47Z2Q;48V6V;4GNAJ	solute carrier family 1 (high affinity aspartate/glutamate transporter), member 6 [Source:NCBI gene;Acc:420057]	420057	-	-	GO:0016021//integral component of membrane;	GO:0015293//symporter activity;	-
ENSGALG00000044610	2.65639	4.98488	0.660545	0.13251	-2.91583	0.0200617	1	Down Regulation	12	11055336	11066489	+	2317	CFAP100	GO:0036064;	-	-	-	-	cilia and flagella associated protein 100 [Source:NCBI gene;Acc:427589]	-	-	-	GO:0036064//ciliary basal body;	-	-
ENSGALG00000016809	127.163	155.905	102.527	0.657627	-0.60466	0.0203029	1	Down Regulation	1	137823933	137849975	-	1365	EDAR	GO:0004888;GO:0005886;GO:0010628;GO:0043473;GO:0045177;GO:0060662;GO:1901224;	K05162	-	T;S	2QRV5;39TRI;3B9WC;3D0E5;480AK;48UX8;4GSRW	ectodysplasin A receptor [Source:NCBI gene;Acc:428015]	428015	Q5EFZ7	GO:0010628//positive regulation of gene expression;GO:0043473//pigmentation;GO:0060662//salivary gland cavitation;GO:1901224//positive regulation of NIK/NF-kappaB signaling;	GO:0005886//plasma membrane;GO:0045177//apical part of cell;	GO:0004888//transmembrane signaling receptor activity;	ko04060(Cytokine-cytokine receptor interaction)
ENSGALG00000044087	3.12924	5.31177	1.2585	0.236926	-2.07749	0.020443	1	Down Regulation	11	1235331	1245434	+	1971	KCTD19	-	-	-	-	-	potassium channel tetramerization domain containing 19 [Source:NCBI gene;Acc:769782]	769782	-	-	-	-	-
ENSGALG00000043654	3342.89	2618.19	3964.07	1.51405	0.598411	0.0207716	1	Up Regulation	27	2358040	2428061	-	2644	-	GO:0003823;GO:0006910;GO:0006911;GO:0006958;GO:0009897;GO:0034987;GO:0042571;GO:0042742;GO:0045087;GO:0050853;GO:0050871;	-	-	-	-	-	-	-	GO:0006910//phagocytosis, recognition;GO:0006911//phagocytosis, engulfment;GO:0006958//complement activation, classical pathway;GO:0042742//defense response to bacterium;GO:0045087//innate immune response;GO:0050853//B cell receptor signaling pathway;GO:0050871//positive regulation of B cell activation;	GO:0009897//external side of plasma membrane;GO:0042571//immunoglobulin complex, circulating;	GO:0003823//antigen binding;GO:0034987//immunoglobulin receptor binding;	-
ENSGALG00000011740	5950.52	7620.2	4519.36	0.593077	-0.753709	0.0207837	1	Down Regulation	1	48028649	48034022	+	719	MGP	GO:0001503;GO:0005509;GO:0005509;GO:0005576;GO:0005576;GO:0005576;GO:0030154;GO:0031012;GO:0031012;GO:0031012;GO:0051216;GO:0062023;GO:0062023;	K19481	-	S;W;T	2S45A;3A5SH;3BSUQ;3D9BR;48FFC;49C8A;4GVB9	matrix Gla protein [Source:NCBI gene;Acc:395912]	395912	O42413	GO:0001503//ossification;GO:0030154//cell differentiation;GO:0051216//cartilage development;	GO:0005576//extracellular region;GO:0005576//extracellular region;GO:0005576//extracellular region;GO:0031012//extracellular matrix;GO:0031012//extracellular matrix;GO:0031012//extracellular matrix;GO:0062023//collagen-containing extracellular matrix;GO:0062023//collagen-containing extracellular matrix;	GO:0005509//calcium ion binding;GO:0005509//calcium ion binding;	-
ENSGALG00000026491	55.2883	68.8311	43.6802	0.6346	-0.65608	0.0209269	1	Down Regulation	3	9728741	9733446	-	1169	TMEM17	GO:0005886;GO:0005929;GO:0007224;GO:0007224;GO:0016020;GO:0016020;GO:0016021;GO:0030030;GO:0035869;GO:0035869;GO:0035869;GO:0036038;GO:0036038;GO:0042995;GO:0060170;GO:0060170;GO:0060271;GO:0060271;GO:1905515;GO:1905515;	K19384	-	-	-	transmembrane protein 17 [Source:NCBI gene;Acc:421284]	421284	E1BY51	GO:0007224//smoothened signaling pathway;GO:0007224//smoothened signaling pathway;GO:0030030//cell projection organization;GO:0060271//cilium assembly;GO:0060271//cilium assembly;GO:1905515//non-motile cilium assembly;GO:1905515//non-motile cilium assembly;	GO:0005886//plasma membrane;GO:0005929//cilium;GO:0016020//membrane;GO:0016020//membrane;GO:0016021//integral component of membrane;GO:0035869//ciliary transition zone;GO:0035869//ciliary transition zone;GO:0035869//ciliary transition zone;GO:0036038//MKS complex;GO:0036038//MKS complex;GO:0042995//cell projection;GO:0060170//ciliary membrane;GO:0060170//ciliary membrane;	-	-
ENSGALG00000000452	377.981	502.22	271.489	0.540578	-0.887425	0.0210369	1	Down Regulation	22	1415487	1422100	+	2535	TNFRSF10B	GO:0005515;GO:0005886;GO:0006915;GO:0007165;GO:0007165;GO:0016020;GO:0016021;GO:0036462;GO:0045569;GO:0045569;GO:0045569;GO:0110165;GO:0005515;GO:0005886;GO:0005886;GO:0006915;GO:0007165;GO:0007165;GO:0009986;GO:0016020;GO:0016021;GO:0036462;GO:0036462;GO:0043065;GO:0045569;GO:0045569;GO:0045569;GO:0110165;GO:0005515;GO:0007165;GO:0045569;	K04722	-	S;T	2RBEC;39YYK;3BDMI;3D0TV;48EDP;49AW6;4GSGU	tumor necrosis factor receptor superfamily, member 10b [Source:NCBI gene;Acc:373904]	373904	Q9IAR7	GO:0006915//apoptotic process;GO:0007165//signal transduction;GO:0007165//signal transduction;GO:0036462//TRAIL-activated apoptotic signaling pathway;GO:0006915//apoptotic process;GO:0007165//signal transduction;GO:0007165//signal transduction;GO:0036462//TRAIL-activated apoptotic signaling pathway;GO:0036462//TRAIL-activated apoptotic signaling pathway;GO:0043065//positive regulation of apoptoti…	GO:0005886//plasma membrane;GO:0016020//membrane;GO:0016021//integral component of membrane;GO:0110165//cellular anatomical entity;GO:0005886//plasma membrane;GO:0005886//plasma membrane;GO:0009986//cell surface;GO:0016020//membrane;GO:0016021//integral component of membrane;GO:0110165//cellular anatomical entity;	GO:0005515//protein binding;GO:0045569//TRAIL binding;GO:0045569//TRAIL binding;GO:0045569//TRAIL binding;GO:0005515//protein binding;GO:0045569//TRAIL binding;GO:0045569//TRAIL binding;GO:0045569//TRAIL binding;GO:0005515//protein binding;GO:0045569//TRAIL binding;	ko05164(Influenza A);ko05132(Salmonella infection);ko04217(Necroptosis);ko04210(Apoptosis);ko04115(p53 signaling pathway);ko04060(Cytokine-cytokine receptor interaction)
ENSGALG00000005554	3146.97	3942.78	2464.85	0.625154	-0.677716	0.0211591	1	Down Regulation	9	5398453	5403001	-	1867	ADIPOQ	GO:0001934;GO:0005179;GO:0005179;GO:0005515;GO:0005615;GO:0009986;GO:0010642;GO:0010739;GO:0010745;GO:0010804;GO:0010875;GO:0010906;GO:0030853;GO:0031953;GO:0032720;GO:0032757;GO:0033034;GO:0033691;GO:0034115;GO:0034383;GO:0034612;GO:0042803;GO:0043124;GO:0045599;GO:0045650;GO:0045776;GO:0045892;GO:0050765;GO:0050805;GO:0070373;GO:0071639;GO:0072659;GO:0090317;GO:0110113;GO:1900121;GO:1904706;GO:…	K07296	-	W;S	2QRY3;39TN1;3BEMW;3D2EE;483D6;48YRF;4GTXU	adiponectin, C1Q and collagen domain containing [Source:NCBI gene;Acc:404536]	404536	Q6QWE7	GO:0001934//positive regulation of protein phosphorylation;GO:0010642//negative regulation of platelet-derived growth factor receptor signaling pathway;GO:0010739//positive regulation of protein kinase A signaling;GO:0010745//negative regulation of macrophage derived foam cell differentiation;GO:0010804//negative regulation of tumor necrosis factor-mediated signaling pathway;GO:0010875//positive …	GO:0005615//extracellular space;GO:0009986//cell surface;	GO:0005179//hormone activity;GO:0005179//hormone activity;GO:0005515//protein binding;GO:0033691//sialic acid binding;GO:0042803//protein homodimerization activity;	ko04920(Adipocytokine signaling pathway);ko03320(PPAR signaling pathway)
ENSGALG00000031270	1942.39	1518.94	2305.34	1.51773	0.601918	0.0214859	1	Up Regulation	10	2881824	2885383	-	1353	CSK	GO:0004672;GO:0004713;GO:0005515;GO:0005524;GO:0005886;GO:0005911;GO:0006468;GO:0008285;GO:0034236;GO:0042802;GO:0042997;	K05728	EC:2.7.10.2	-	-	C-terminal Src kinase [Source:NCBI gene;Acc:396396]	396396	P41239	GO:0006468//protein phosphorylation;GO:0008285//negative regulation of cell population proliferation;GO:0042997//negative regulation of Golgi to plasma membrane protein transport;	GO:0005886//plasma membrane;GO:0005911//cell-cell junction;	GO:0004672//protein kinase activity;GO:0004713//protein tyrosine kinase activity;GO:0005515//protein binding;GO:0005524//ATP binding;GO:0034236//protein kinase A catalytic subunit binding;GO:0042802//identical protein binding;	-
ENSGALG00000034512	92.6467	120.038	69.1683	0.576219	-0.795311	0.0216156	1	Down Regulation	9	648810	655576	+	2471	-	GO:0000159;GO:0006470;GO:0019888;GO:0050790;	K11583	-	-	-	-	424733	-	GO:0006470//protein dephosphorylation;GO:0050790//regulation of catalytic activity;	GO:0000159//protein phosphatase type 2A complex;	GO:0019888//protein phosphatase regulator activity;	ko04261(Adrenergic signaling in cardiomyocytes);ko03015(mRNA surveillance pathway)
ENSGALG00000002675	232.67	328.11	150.865	0.4598	-1.12092	0.0216816	1	Down Regulation	26	4137342	4159954	-	3282	SCUBE3	GO:0005509;GO:0005509;GO:0005886;GO:0009986;GO:0030513;GO:0036122;GO:0042802;GO:0045669;GO:0070700;GO:0005509;	K24468	-	T;O	KOG1217;38H1E;3BCPX;3CSEI;48BR0;48XXU;4GM6C	signal peptide, CUB domain and EGF like domain containing 3 [Source:NCBI gene;Acc:419896]	419896	-	GO:0030513//positive regulation of BMP signaling pathway;GO:0045669//positive regulation of osteoblast differentiation;	GO:0005886//plasma membrane;GO:0009986//cell surface;	GO:0005509//calcium ion binding;GO:0005509//calcium ion binding;GO:0036122//BMP binding;GO:0042802//identical protein binding;GO:0070700//BMP receptor binding;GO:0005509//calcium ion binding;	-
ENSGALG00000050257	18.994	27.6186	11.6015	0.42006	-1.25133	0.021861	1	Down Regulation	1	62089715	62111215	+	2478	-	GO:0004032;GO:0005829;GO:0004032;GO:0005829;	-	-	-	-	-	-	-	-	GO:0005829//cytosol;GO:0005829//cytosol;	GO:0004032//alditol:NADP+ 1-oxidoreductase activity;GO:0004032//alditol:NADP+ 1-oxidoreductase activity;	-
ENSGALG00000009497	73.3856	90.089	59.0684	0.655668	-0.608963	0.0218709	1	Down Regulation	1	28630010	28633253	-	2161	AVPR2	GO:0004930;GO:0005000;GO:0007186;GO:0016021;	K04228	-	T;O	KOG3656;38D8B;3BHKH;3D15I;481P9;4966N;4GKEZ	arginine vasopressin receptor 2 [Source:NCBI gene;Acc:427860]	427860	Q9PTN7	GO:0007186//G protein-coupled receptor signaling pathway;	GO:0016021//integral component of membrane;	GO:0004930//G protein-coupled receptor activity;GO:0005000//vasopressin receptor activity;	ko04080(Neuroactive ligand-receptor interaction)
ENSGALG00000010929	79.7677	98.3277	63.8591	0.649452	-0.622705	0.0219933	1	Down Regulation	4	45682236	45695284	+	2624	SPARCL1	GO:0005509;GO:0005515;GO:0005615;GO:0007165;GO:0062023;GO:0098978;GO:0099560;	-	-	-	-	SPARC like 1 [Source:NCBI gene;Acc:422586]	422586	A0A1L1RTQ7	GO:0007165//signal transduction;GO:0099560//synaptic membrane adhesion;	GO:0005615//extracellular space;GO:0062023//collagen-containing extracellular matrix;GO:0098978//glutamatergic synapse;	GO:0005509//calcium ion binding;GO:0005515//protein binding;	-
ENSGALG00000009491	174.49	129.973	212.648	1.63608	0.710247	0.0220674	1	Up Regulation	5	28602721	28945763	-	2865	RAD51B	GO:0000400;GO:0000724;GO:0000724;GO:0003677;GO:0003690;GO:0003697;GO:0005524;GO:0005657;GO:0006281;GO:0008094;GO:0008094;GO:0008284;GO:0010971;GO:0033063;GO:0033063;GO:0061053;GO:0000724;GO:0003677;GO:0005524;GO:0006281;GO:0008094;GO:0033063;GO:0000724;GO:0003677;GO:0005524;GO:0006281;GO:0008094;GO:0033063;GO:0000724;GO:0003677;GO:0005524;GO:0006281;GO:0008094;GO:0033063;GO:0000724;GO:0003677;GO:…	K10869	-	L	KOG1433;38YCQ;3BAB5;3CTQW;484WR;4988I;4GH9Q	RAD51 paralog B [Source:NCBI gene;Acc:769071]	769071	-	GO:0000724//double-strand break repair via homologous recombination;GO:0000724//double-strand break repair via homologous recombination;GO:0006281//DNA repair;GO:0008284//positive regulation of cell population proliferation;GO:0010971//positive regulation of G2/M transition of mitotic cell cycle;GO:0061053//somite development;GO:0000724//double-strand break repair via homologous recombination;GO:…	GO:0005657//replication fork;GO:0033063//Rad51B-Rad51C-Rad51D-XRCC2 complex;GO:0033063//Rad51B-Rad51C-Rad51D-XRCC2 complex;GO:0033063//Rad51B-Rad51C-Rad51D-XRCC2 complex;GO:0033063//Rad51B-Rad51C-Rad51D-XRCC2 complex;GO:0033063//Rad51B-Rad51C-Rad51D-XRCC2 complex;GO:0033063//Rad51B-Rad51C-Rad51D-XRCC2 complex;GO:0033063//Rad51B-Rad51C-Rad51D-XRCC2 complex;GO:0033063//Rad51B-Rad51C-Rad51D-XRCC2 co…	GO:0000400//four-way junction DNA binding;GO:0003677//DNA binding;GO:0003690//double-stranded DNA binding;GO:0003697//single-stranded DNA binding;GO:0005524//ATP binding;GO:0008094//ATP-dependent activity, acting on DNA;GO:0008094//ATP-dependent activity, acting on DNA;GO:0003677//DNA binding;GO:0005524//ATP binding;GO:0008094//ATP-dependent activity, acting on DNA;GO:0003677//DNA binding;GO:0005…	ko03440(Homologous recombination)
ENSGALG00000011551	81751.7	110095	57457.5	0.521891	-0.93818	0.0221139	1	Down Regulation	4	50012279	50018146	-	1815	JCHAIN	GO:0002250;GO:0003094;GO:0003697;GO:0005615;GO:0019731;GO:0019862;GO:0019862;GO:0030674;GO:0031210;GO:0034987;GO:0034987;GO:0042803;GO:0042834;GO:0045087;GO:0060267;GO:0065003;GO:0071748;GO:0071750;GO:0071750;GO:0071751;GO:0071752;GO:0071756;	-	-	S	2RZF4;39WZP;3BNFR;3D4EW;48CUG;4984G;4GUVT	joining chain of multimeric IgA and IgM [Source:NCBI gene;Acc:374117]	374117	E1BY93	GO:0002250//adaptive immune response;GO:0003094//glomerular filtration;GO:0019731//antibacterial humoral response;GO:0045087//innate immune response;GO:0060267//positive regulation of respiratory burst;GO:0065003//protein-containing complex assembly;	GO:0005615//extracellular space;GO:0071748//monomeric IgA immunoglobulin complex;GO:0071750//dimeric IgA immunoglobulin complex;GO:0071750//dimeric IgA immunoglobulin complex;GO:0071751//secretory IgA immunoglobulin complex;GO:0071752//secretory dimeric IgA immunoglobulin complex;GO:0071756//pentameric IgM immunoglobulin complex;	GO:0003697//single-stranded DNA binding;GO:0019862//IgA binding;GO:0019862//IgA binding;GO:0030674//protein-macromolecule adaptor activity;GO:0031210//phosphatidylcholine binding;GO:0034987//immunoglobulin receptor binding;GO:0034987//immunoglobulin receptor binding;GO:0042803//protein homodimerization activity;GO:0042834//peptidoglycan binding;	-
ENSGALG00000033376	46.2083	24.6482	64.6883	2.62446	1.39202	0.0221733	1	Up Regulation	18	7441139	7448075	+	2727	APOH	GO:0001937;GO:0005543;GO:0005615;GO:0005615;GO:0006641;GO:0007597;GO:0008289;GO:0009986;GO:0010596;GO:0016525;GO:0030193;GO:0030195;GO:0031639;GO:0033033;GO:0034361;GO:0034364;GO:0034392;GO:0042627;GO:0042802;GO:0051006;GO:0051917;GO:0051918;GO:0060230;	K17305	-	-	-	apolipoprotein H [Source:NCBI gene;Acc:417431]	417431	-	GO:0001937//negative regulation of endothelial cell proliferation;GO:0006641//triglyceride metabolic process;GO:0007597//blood coagulation, intrinsic pathway;GO:0010596//negative regulation of endothelial cell migration;GO:0016525//negative regulation of angiogenesis;GO:0030193//regulation of blood coagulation;GO:0030195//negative regulation of blood coagulation;GO:0031639//plasminogen activation…	GO:0005615//extracellular space;GO:0005615//extracellular space;GO:0009986//cell surface;GO:0034361//very-low-density lipoprotein particle;GO:0034364//high-density lipoprotein particle;GO:0042627//chylomicron;	GO:0005543//phospholipid binding;GO:0008289//lipid binding;GO:0042802//identical protein binding;GO:0060230//lipoprotein lipase activator activity;	-
ENSGALG00000005986	459.418	611.69	328.899	0.537689	-0.895157	0.0222402	1	Down Regulation	5	10457958	10515004	-	1830	TUB	GO:0001664;GO:0005576;GO:0005634;GO:0005737;GO:0005829;GO:0005929;GO:0006910;GO:0007605;GO:0008277;GO:0042073;GO:0044877;GO:0045494;GO:0050766;GO:0060041;GO:0061512;GO:0097500;GO:0120160;GO:1903546;	K19600	-	-	-	tubby bipartite transcription factor [Source:NCBI gene;Acc:423061]	423061	-	GO:0006910//phagocytosis, recognition;GO:0007605//sensory perception of sound;GO:0008277//regulation of G protein-coupled receptor signaling pathway;GO:0042073//intraciliary transport;GO:0045494//photoreceptor cell maintenance;GO:0050766//positive regulation of phagocytosis;GO:0060041//retina development in camera-type eye;GO:0061512//protein localization to cilium;GO:0097500//receptor localizati…	GO:0005576//extracellular region;GO:0005634//nucleus;GO:0005737//cytoplasm;GO:0005829//cytosol;GO:0005929//cilium;	GO:0001664//G protein-coupled receptor binding;GO:0044877//protein-containing complex binding;GO:0120160//intraciliary transport particle A binding;	-
ENSGALG00000003521	46288.9	58564.4	35767	0.61073	-0.711393	0.0222896	1	Down Regulation	10	4617488	4636539	-	3003	TPM1	GO:0003779;GO:0005515;GO:0005515;GO:0005515;GO:0005737;GO:0005856;GO:0005884;GO:0005886;GO:0006936;GO:0007015;GO:0008092;GO:0015629;GO:0042802;GO:0042803;GO:0046982;GO:0051015;GO:0051015;GO:0060048;GO:0003779;GO:0005515;GO:0005515;GO:0005515;GO:0005737;GO:0005856;GO:0005884;GO:0005886;GO:0006936;GO:0007015;GO:0008092;GO:0015629;GO:0042802;GO:0042803;GO:0046982;GO:0051015;GO:0051015;GO:0060048;GO:…	K10373	-	U;D;Z	KOG1003;38BKJ;3B9ZX;3CREJ;4810G;48VNR;4GVSW	tropomyosin 1 (alpha) [Source:NCBI gene;Acc:396366]	396366	P04268	GO:0006936//muscle contraction;GO:0007015//actin filament organization;GO:0060048//cardiac muscle contraction;GO:0006936//muscle contraction;GO:0007015//actin filament organization;GO:0060048//cardiac muscle contraction;GO:0006936//muscle contraction;GO:0007015//actin filament organization;GO:0060048//cardiac muscle contraction;GO:0008360//regulation of cell shape;GO:0034614//cellular response to…	GO:0005737//cytoplasm;GO:0005856//cytoskeleton;GO:0005884//actin filament;GO:0005886//plasma membrane;GO:0015629//actin cytoskeleton;GO:0005737//cytoplasm;GO:0005856//cytoskeleton;GO:0005884//actin filament;GO:0005886//plasma membrane;GO:0015629//actin cytoskeleton;GO:0005737//cytoplasm;GO:0005856//cytoskeleton;GO:0005884//actin filament;GO:0005886//plasma membrane;GO:0015629//actin cytoskeleton;…	GO:0003779//actin binding;GO:0005515//protein binding;GO:0005515//protein binding;GO:0005515//protein binding;GO:0008092//cytoskeletal protein binding;GO:0042802//identical protein binding;GO:0042803//protein homodimerization activity;GO:0046982//protein heterodimerization activity;GO:0051015//actin filament binding;GO:0051015//actin filament binding;GO:0003779//actin binding;GO:0005515//protein …	ko04261(Adrenergic signaling in cardiomyocytes);ko04260(Cardiac muscle contraction)
ENSGALG00000007114	1712.01	1255.43	2103.37	1.67541	0.744516	0.0223232	1	Up Regulation	24	5140181	5141930	-	1239	APOA1	GO:0001540;GO:0001932;GO:0001935;GO:0002719;GO:0005102;GO:0005319;GO:0005543;GO:0005576;GO:0005576;GO:0005615;GO:0005615;GO:0006644;GO:0006656;GO:0006695;GO:0006869;GO:0007186;GO:0007229;GO:0008035;GO:0008203;GO:0008203;GO:0008211;GO:0008289;GO:0008289;GO:0010804;GO:0010873;GO:0010875;GO:0010903;GO:0015485;GO:0018158;GO:0018206;GO:0019899;GO:0019915;GO:0030139;GO:0030300;GO:0030301;GO:0030301;GO:…	K08757	-	O;T	2S1XQ;39UMJ;3BNPG;3D5DN;4849P;4921P;4GR5H	apolipoprotein A1 [Source:NCBI gene;Acc:396536]	396536	P08250	GO:0001932//regulation of protein phosphorylation;GO:0001935//endothelial cell proliferation;GO:0002719//negative regulation of cytokine production involved in immune response;GO:0006644//phospholipid metabolic process;GO:0006656//phosphatidylcholine biosynthetic process;GO:0006695//cholesterol biosynthetic process;GO:0006869//lipid transport;GO:0007186//G protein-coupled receptor signaling pathw…	GO:0005576//extracellular region;GO:0005576//extracellular region;GO:0005615//extracellular space;GO:0005615//extracellular space;GO:0030139//endocytic vesicle;GO:0031410//cytoplasmic vesicle;GO:0034361//very-low-density lipoprotein particle;GO:0034364//high-density lipoprotein particle;GO:0034366//spherical high-density lipoprotein particle;	GO:0001540//amyloid-beta binding;GO:0005102//signaling receptor binding;GO:0005319//lipid transporter activity;GO:0005543//phospholipid binding;GO:0008035//high-density lipoprotein particle binding;GO:0008289//lipid binding;GO:0008289//lipid binding;GO:0015485//cholesterol binding;GO:0019899//enzyme binding;GO:0031072//heat shock protein binding;GO:0034190//apolipoprotein receptor binding;GO:0034…	ko03320(PPAR signaling pathway)
ENSGALG00000024490	165.827	129.292	197.142	1.52478	0.608605	0.0225496	1	Up Regulation	4	69443374	69469660	+	1775	-	-	-	-	S	2SAF3;39Z45;3BMMY;3CXM7;480NB;498EP;4GTBK	transmembrane protein 156 [Source:NCBI gene;Acc:426317]	426317	-	-	-	-	-
ENSGALG00000051008	12.5145	7.78636	16.5671	2.12771	1.0893	0.0226916	1	Up Regulation	15	11091732	11092979	-	309	-	-	-	-	-	-	-	-	-	-	-	-	-
ENSGALG00000001289	76.7284	93.9316	61.9828	0.659872	-0.599743	0.022888	1	Down Regulation	28	2734803	2740719	-	3926	-	GO:0030971;GO:0035556;GO:0043410;GO:0030971;GO:0035556;GO:0043410;GO:0030971;GO:0035556;GO:0043410;	K17447	-	S;T	KOG3697;38HYH;3B9HY;3CSY2;4804T;48WQ9;4GIG2	SHC (Src homology 2 domain containing) transforming protein 2 [Source:NCBI gene;Acc:770341]	770341	A0A1D5P4P4	GO:0035556//intracellular signal transduction;GO:0043410//positive regulation of MAPK cascade;GO:0035556//intracellular signal transduction;GO:0043410//positive regulation of MAPK cascade;GO:0035556//intracellular signal transduction;GO:0043410//positive regulation of MAPK cascade;	-	GO:0030971//receptor tyrosine kinase binding;GO:0030971//receptor tyrosine kinase binding;GO:0030971//receptor tyrosine kinase binding;	ko04910(Insulin signaling pathway);ko04510(Focal adhesion);ko04370(VEGF signaling pathway);ko04012(ErbB signaling pathway)
ENSGALG00000043860	17.4081	2.91149	29.8338	10.2469	3.35712	0.0229705	1	Up Regulation	5	17275582	17277213	-	644	PGR2/3	GO:0006955;	-	-	-	-	tandem PRG2/PRG3 gene pair [Source:NCBI gene;Acc:423134]	-	-	GO:0006955//immune response;	-	-	-
ENSGALG00000040530	11.5034	6.65845	15.6562	2.35133	1.23348	0.023107	1	Up Regulation	5	15268800	15289906	+	3522	MUC6	GO:0005515;GO:0030277;	-	-	-	-	mucin 6, oligomeric mucus/gel-forming [Source:NCBI gene;Acc:414878]	-	-	GO:0030277//maintenance of gastrointestinal epithelium;	-	GO:0005515//protein binding;	-
ENSGALG00000037946	404.528	264.437	524.607	1.98387	0.988315	0.0231158	1	Up Regulation	33	6353086	6357287	-	2217	-	GO:0003676;GO:0008270;GO:0003676;GO:0008270;	-	-	-	-	RNA-binding protein 4B-like [Source:NCBI gene;Acc:100859276]	-	-	-	-	GO:0003676//nucleic acid binding;GO:0008270//zinc ion binding;GO:0003676//nucleic acid binding;GO:0008270//zinc ion binding;	-
ENSGALG00000001617	193.97	248.165	147.517	0.594429	-0.750423	0.0232618	1	Down Regulation	19	3475171	3556769	+	2237	CAMKK1	GO:0004672;GO:0005524;GO:0006468;GO:0004672;GO:0005524;GO:0006468;GO:0004672;GO:0005524;GO:0006468;	K00908	EC:2.7.11.17	T	KOG0585;38C0I;3BB86;3CUWI;485CU;48ZCY;4GI68	calcium/calmodulin dependent protein kinase kinase 1 [Source:NCBI gene;Acc:771003]	771003	F1NKZ8	GO:0006468//protein phosphorylation;GO:0006468//protein phosphorylation;GO:0006468//protein phosphorylation;	-	GO:0004672//protein kinase activity;GO:0005524//ATP binding;GO:0004672//protein kinase activity;GO:0005524//ATP binding;GO:0004672//protein kinase activity;GO:0005524//ATP binding;	-
ENSGALG00000029287	80.4775	98.3942	65.1203	0.66183	-0.595467	0.0234525	1	Down Regulation	2	125754778	125783224	+	2931	TMEM67	GO:0005789;GO:0005813;GO:0010826;GO:0030433;GO:0030659;GO:0031005;GO:0035869;GO:0036038;GO:0051082;GO:0060170;GO:0060271;GO:0060271;GO:0036038;GO:0060271;	-	-	-	-	transmembrane protein 67 [Source:NCBI gene;Acc:420224]	-	-	GO:0010826//negative regulation of centrosome duplication;GO:0030433//ubiquitin-dependent ERAD pathway;GO:0060271//cilium assembly;GO:0060271//cilium assembly;GO:0060271//cilium assembly;	GO:0005789//endoplasmic reticulum membrane;GO:0005813//centrosome;GO:0030659//cytoplasmic vesicle membrane;GO:0035869//ciliary transition zone;GO:0036038//MKS complex;GO:0060170//ciliary membrane;GO:0036038//MKS complex;	GO:0031005//filamin binding;GO:0051082//unfolded protein binding;	-
ENSGALG00000016687	1088.45	784.084	1349.33	1.7209	0.783165	0.0235157	1	Up Regulation	1	130386938	130414561	+	3101	P2RY8	GO:0004930;GO:0004930;GO:0004930;GO:0004930;GO:0005886;GO:0005887;GO:0007165;GO:0007186;GO:0007186;GO:0007186;GO:0007596;GO:0007596;GO:0015057;GO:0015057;GO:0016020;GO:0016021;GO:0016021;GO:0016021;GO:0035025;GO:0035589;GO:0045028;GO:0045028;GO:0051482;GO:0070493;GO:0070493;GO:0004930;GO:0004930;GO:0004930;GO:0004930;GO:0005886;GO:0005887;GO:0007165;GO:0007186;GO:0007186;GO:0007186;GO:0007596;GO:…	K08386	-	S;T	2QW5Q;38CH5;3BBVR;3CVNF;4853I;48ZDA;4GR46	purinergic receptor P2Y8 [Source:NCBI gene;Acc:418665]	418665	Q5ZI82	GO:0007165//signal transduction;GO:0007186//G protein-coupled receptor signaling pathway;GO:0007186//G protein-coupled receptor signaling pathway;GO:0007186//G protein-coupled receptor signaling pathway;GO:0007596//blood coagulation;GO:0007596//blood coagulation;GO:0035025//positive regulation of Rho protein signal transduction;GO:0035589//G protein-coupled purinergic nucleotide receptor signalin…	GO:0005886//plasma membrane;GO:0005887//integral component of plasma membrane;GO:0016020//membrane;GO:0016021//integral component of membrane;GO:0016021//integral component of membrane;GO:0016021//integral component of membrane;GO:0005886//plasma membrane;GO:0005887//integral component of plasma membrane;GO:0016020//membrane;GO:0016021//integral component of membrane;GO:0016021//integral componen…	GO:0004930//G protein-coupled receptor activity;GO:0004930//G protein-coupled receptor activity;GO:0004930//G protein-coupled receptor activity;GO:0004930//G protein-coupled receptor activity;GO:0015057//thrombin-activated receptor activity;GO:0015057//thrombin-activated receptor activity;GO:0045028//G protein-coupled purinergic nucleotide receptor activity;GO:0045028//G protein-coupled purinergi…	ko04080(Neuroactive ligand-receptor interaction)
ENSGALG00000015307	1171.74	1464.29	920.989	0.628966	-0.668945	0.0235785	1	Down Regulation	1	86150625	86219278	-	3027	-	GO:0005515;GO:0005515;GO:0005515;GO:0005515;	K24477	-	S;T	2QRV7;38H1U;3BC5H;3D157;486CW;4934X;4GHB1	-	769237	-	-	-	GO:0005515//protein binding;GO:0005515//protein binding;GO:0005515//protein binding;GO:0005515//protein binding;	-
ENSGALG00000005400	11.6221	16.3138	7.60073	0.465909	-1.10188	0.0236082	1	Down Regulation	12	7720781	8130930	+	4244	CACNA2D3	-	K04860	-	P;S;T	KOG2353;38H7U;3B9G8;3CU8E;482FW;4944K;4GJ2K	calcium voltage-gated channel auxiliary subunit alpha2delta 3 [Source:NCBI gene;Acc:415996]	415996	-	-	-	-	ko04261(Adrenergic signaling in cardiomyocytes);ko04260(Cardiac muscle contraction);ko04010(MAPK signaling pathway)
ENSGALG00000047699	1.40985	2.75139	0.259967	0.0944855	-3.40376	0.0236609	1	Down Regulation	31	4455230	4457192	-	1320	-	GO:0016020;GO:0016021;	-	-	-	-	-	-	-	-	GO:0016020//membrane;GO:0016021//integral component of membrane;	-	-
ENSGALG00000006112	41.0288	55.523	28.6052	0.515196	-0.956807	0.0237508	1	Down Regulation	2	5538868	5700257	+	6117	SCN5A	GO:0001518;GO:0005216;GO:0005248;GO:0005261;GO:0005515;GO:0005886;GO:0006811;GO:0006814;GO:0016020;GO:0055085;	K04838	-	U;P	KOG2301;38BYK;3B9I5;3CRAE;48AYG;48UU1;4GI4S	sodium voltage-gated channel alpha subunit 5 [Source:NCBI gene;Acc:395947]	395947	F1N8I1	GO:0006811//ion transport;GO:0006814//sodium ion transport;GO:0055085//transmembrane transport;	GO:0001518//voltage-gated sodium channel complex;GO:0005886//plasma membrane;GO:0016020//membrane;	GO:0005216//ion channel activity;GO:0005248//voltage-gated sodium channel activity;GO:0005261//cation channel activity;GO:0005515//protein binding;	ko04261(Adrenergic signaling in cardiomyocytes)
[truncated: 538 more rows]

## Sheet: TableS4
Table S4 Enriched KEGG of DEGs between three groups
UT vs. PT
PathwayID	Pathway	level1	level2	Up	Down	DEG	Total	Pvalue	adjustPvalue	Up_gene	Down_gene
[truncated: 228 more rows]

## Sheet: TableS5
Table S5 DEMs between three groups
[truncated: 924 more rows]

## Sheet: TableS6
Table S6 Enriched KEGG of DEMs between three groups.
[truncated: 136 more rows]

## Sheet: TableS7
Table S7 Statistical table of the number of microbial taxa at each level
[truncated: 12 more rows]
